# Supplementary material for: Molecular programming modulates hepatic lipid metabolism and adult metabolic risk in the offspring of obese mothers in a sex-specific manner
Source: Commun Biol. 2022 Oct 4;5:1057. doi: 10.1038/s42003-022-04022-3 (PMC9532402; doi:10.1038/s42003-022-04022-3)
Supplement: Supplementary file 4 — Supplementary Data 1 [file 42003_2022_4022_MOESM4_ESM.xlsx]

## Sheet: F versus M moC
ensembl_gene_id	gene_biotype	external_gene_name	description	log2FoldChange	pvalue	padj
ENSMUSG00000001138	protein_coding	Cnnm3	cyclin M3 [Source:MGI Symbol;Acc:MGI:2151055]	-0.236377	0.586401	0.900622
ENSMUSG00000001143	protein_coding	Lman2l	lectin, mannose-binding 2-like [Source:MGI Symbol;Acc:MGI:2443010]	0.480883	0.217716	0.65217
ENSMUSG00000002459	protein_coding	Rgs20	regulator of G-protein signaling 20 [Source:MGI Symbol;Acc:MGI:1929866]	-1.11685	0.712019
ENSMUSG00000002881	protein_coding	Nab1	Ngfi-A binding protein 1 [Source:MGI Symbol;Acc:MGI:107564]	0.305778	0.139612	0.539669
ENSMUSG00000003134	protein_coding	Tbc1d8	TBC1 domain family, member 8 [Source:MGI Symbol;Acc:MGI:1927225]	0.369162	0.446651	0.835127
ENSMUSG00000003135	protein_coding	Cnot11	CCR4-NOT transcription complex, subunit 11 [Source:MGI Symbol;Acc:MGI:106580]	-0.331765	0.604943	0.90463
ENSMUSG00000004768	protein_coding	Rab23	RAB23, member RAS oncogene family [Source:MGI Symbol;Acc:MGI:99833]	-0.494817	0.303146	0.735664
ENSMUSG00000005886	protein_coding	Ncoa2	nuclear receptor coactivator 2 [Source:MGI Symbol;Acc:MGI:1276533]	-0.323386	0.30858	0.740497
ENSMUSG00000008136	protein_coding	Fhl2	four and a half LIM domains 2 [Source:MGI Symbol;Acc:MGI:1338762]	-0.519998	0.820036
ENSMUSG00000016918	protein_coding	Sulf1	sulfatase 1 [Source:MGI Symbol;Acc:MGI:2138563]	0.417633	0.584514	0.900251
ENSMUSG00000025774	protein_coding	Crisp4	cysteine-rich secretory protein 4 [Source:MGI Symbol;Acc:MGI:1925331]
ENSMUSG00000025776	protein_coding	Crispld1	cysteine-rich secretory protein LCCL domain containing 1 [Source:MGI Symbol;Acc:MGI:1934666]
ENSMUSG00000025777	protein_coding	Gdap1	ganglioside-induced differentiation-associated-protein 1 [Source:MGI Symbol;Acc:MGI:1338002]
ENSMUSG00000025779	protein_coding	Ly96	lymphocyte antigen 96 [Source:MGI Symbol;Acc:MGI:1341909]	-0.121621	0.823931	0.967914
ENSMUSG00000025900	protein_coding	Rp1	retinitis pigmentosa 1 (human) [Source:MGI Symbol;Acc:MGI:1341105]
ENSMUSG00000025902	protein_coding	Sox17	SRY (sex determining region Y)-box 17 [Source:MGI Symbol;Acc:MGI:107543]	-1.0981	0.394327
ENSMUSG00000025903	protein_coding	Lypla1	lysophospholipase 1 [Source:MGI Symbol;Acc:MGI:1344588]	0.127586	0.43417	0.827654
ENSMUSG00000025905	protein_coding	Oprk1	opioid receptor, kappa 1 [Source:MGI Symbol;Acc:MGI:97439]	-0.430895	0.891563
ENSMUSG00000025907	protein_coding	Rb1cc1	RB1-inducible coiled-coil 1 [Source:MGI Symbol;Acc:MGI:1341850]	0.245683	0.373802	0.7924
ENSMUSG00000025909	protein_coding	Sntg1	syntrophin, gamma 1 [Source:MGI Symbol;Acc:MGI:1918346]	-0.511558	0.807987
ENSMUSG00000025911	protein_coding	Adhfe1	alcohol dehydrogenase, iron containing, 1 [Source:MGI Symbol;Acc:MGI:1923437]	0.0513019	0.776059	0.952474
ENSMUSG00000025912	protein_coding	Mybl1	myeloblastosis oncogene-like 1 [Source:MGI Symbol;Acc:MGI:99925]	2.35874	0.138579
ENSMUSG00000025915	protein_coding	Sgk3	serum/glucocorticoid regulated kinase 3 [Source:MGI Symbol;Acc:MGI:2182368]	-0.631861	0.13726	0.535353
ENSMUSG00000025916	protein_coding	Ppp1r42	protein phosphatase 1, regulatory subunit 42 [Source:MGI Symbol;Acc:MGI:1921138]
ENSMUSG00000025917	protein_coding	Cops5	COP9 signalosome subunit 5 [Source:MGI Symbol;Acc:MGI:1349415]	-0.216639	0.169805	0.587133
ENSMUSG00000025920	protein_coding	Stau2	staufen double-stranded RNA binding protein 2 [Source:MGI Symbol;Acc:MGI:1352508]	0.607033	0.283602	0.715794
ENSMUSG00000025921	protein_coding	Rdh10	retinol dehydrogenase 10 (all-trans) [Source:MGI Symbol;Acc:MGI:1924238]	-0.10952	0.663731	0.919161
ENSMUSG00000025925	protein_coding	Terf1	telomeric repeat binding factor 1 [Source:MGI Symbol;Acc:MGI:109634]	-0.478018	0.23295	0.668258
ENSMUSG00000025927	protein_coding	Tfap2b	transcription factor AP-2 beta [Source:MGI Symbol;Acc:MGI:104672]
ENSMUSG00000025929	protein_coding	Il17a	interleukin 17A [Source:MGI Symbol;Acc:MGI:107364]
ENSMUSG00000025930	protein_coding	Msc	musculin [Source:MGI Symbol;Acc:MGI:1333884]	0.0254987	0.987994
ENSMUSG00000025931	protein_coding	Paqr8	progestin and adipoQ receptor family member VIII [Source:MGI Symbol;Acc:MGI:1921479]	-1.37871	0.450414
ENSMUSG00000025932	protein_coding	Eya1	EYA transcriptional coactivator and phosphatase 1 [Source:MGI Symbol;Acc:MGI:109344]
ENSMUSG00000025933	protein_coding	Tmem14a	transmembrane protein 14A [Source:MGI Symbol;Acc:MGI:1922962]	0.306073	0.54106	0.883086
ENSMUSG00000025934	protein_coding	Gsta3	glutathione S-transferase, alpha 3 [Source:MGI Symbol;Acc:MGI:95856]	0.144805	0.224709	0.660904
ENSMUSG00000025935	protein_coding	Tram1	translocating chain-associating membrane protein 1 [Source:MGI Symbol;Acc:MGI:1919515]	0.26746	0.0827565	0.419117
ENSMUSG00000025936	transcribed_unprocessed_pseudogene	Gm4956	predicted gene 4956 [Source:MGI Symbol;Acc:MGI:3647976]	5.62723	5.13026e-08	3.27916e-06
ENSMUSG00000025937	protein_coding	Lactb2	lactamase, beta 2 [Source:MGI Symbol;Acc:MGI:2442551]	-0.0740161	0.669286	0.92048
ENSMUSG00000025938	protein_coding	Slco5a1	solute carrier organic anion transporter family, member 5A1 [Source:MGI Symbol;Acc:MGI:2443431]
ENSMUSG00000025939	protein_coding	Ube2w	ubiquitin-conjugating enzyme E2W (putative) [Source:MGI Symbol;Acc:MGI:1914049]	-0.152387	0.538825	0.882163
ENSMUSG00000025940	protein_coding	Tmem70	transmembrane protein 70 [Source:MGI Symbol;Acc:MGI:1915068]	-0.139703	0.37281	0.7924
ENSMUSG00000026058	protein_coding	Khdrbs2	KH domain containing, RNA binding, signal transduction associated 2 [Source:MGI Symbol;Acc:MGI:2159649]
ENSMUSG00000026063	protein_coding	Pih1d3	PIH1 domain containing 3 [Source:MGI Symbol;Acc:MGI:1921958]
ENSMUSG00000026064	protein_coding	Ptp4a1	protein tyrosine phosphatase 4a1 [Source:MGI Symbol;Acc:MGI:1277096]	-0.528694	0.00799066	0.0975645
ENSMUSG00000026123	protein_coding	Plekhb2	pleckstrin homology domain containing, family B (evectins) member 2 [Source:MGI Symbol;Acc:MGI:2385825]	0.374184	0.293749	0.72535
ENSMUSG00000026124	protein_coding	Cfc1	cripto, FRL-1, cryptic family 1 [Source:MGI Symbol;Acc:MGI:109448]
ENSMUSG00000026125	protein_coding	Prss39	protease, serine 39 [Source:MGI Symbol;Acc:MGI:1270856]
ENSMUSG00000026126	protein_coding	Ptpn18	protein tyrosine phosphatase, non-receptor type 18 [Source:MGI Symbol;Acc:MGI:108410]	-0.0352296	0.94894	0.992131
ENSMUSG00000026127	protein_coding	Imp4	IMP4, U3 small nucleolar ribonucleoprotein [Source:MGI Symbol;Acc:MGI:106572]	0.0769839	0.732799	0.940146
ENSMUSG00000026131	protein_coding	Dst	dystonin [Source:MGI Symbol;Acc:MGI:104627]	0.33412	0.166005	0.580669
ENSMUSG00000026134	protein_coding	Prim2	DNA primase, p58 subunit [Source:MGI Symbol;Acc:MGI:97758]	-0.263332	0.752436	0.945595
ENSMUSG00000026141	protein_coding	Col19a1	collagen, type XIX, alpha 1 [Source:MGI Symbol;Acc:MGI:1095415]
ENSMUSG00000026147	protein_coding	Col9a1	collagen, type IX, alpha 1 [Source:MGI Symbol;Acc:MGI:88465]
ENSMUSG00000026153	protein_coding	Fam135a	family with sequence similarity 135, member A [Source:MGI Symbol;Acc:MGI:1915437]	0.135926	0.662195	0.919161
ENSMUSG00000026154	protein_coding	Sdhaf4	succinate dehydrogenase complex assembly factor 4 [Source:MGI Symbol;Acc:MGI:1915252]	-0.220352	0.423602	0.821663
ENSMUSG00000026155	protein_coding	Smap1	small ArfGAP 1 [Source:MGI Symbol;Acc:MGI:2138261]	0.41787	0.171995	0.590845
ENSMUSG00000026156	protein_coding	B3gat2	beta-1,3-glucuronyltransferase 2 (glucuronosyltransferase S) [Source:MGI Symbol;Acc:MGI:2389490]	0.458719	0.183594	0.611128
ENSMUSG00000026158	protein_coding	Ogfrl1	opioid growth factor receptor-like 1 [Source:MGI Symbol;Acc:MGI:1917405]	-0.176319	0.709726	0.931628
ENSMUSG00000028033	protein_coding	Kcnq5	potassium voltage-gated channel, subfamily Q, member 5 [Source:MGI Symbol;Acc:MGI:1924937]	0.723246	0.819008
ENSMUSG00000032719	protein_coding	Sbspon	somatomedin B and thrombospondin, type 1 domain containing [Source:MGI Symbol;Acc:MGI:2684952]	-1.19325	0.559541
ENSMUSG00000032769	protein_coding	Trpa1	transient receptor potential cation channel, subfamily A, member 1 [Source:MGI Symbol;Acc:MGI:3522699]
ENSMUSG00000033569	protein_coding	Adgrb3	adhesion G protein-coupled receptor B3 [Source:MGI Symbol;Acc:MGI:2441837]	1.01703	0.311981
ENSMUSG00000033740	protein_coding	St18	suppression of tumorigenicity 18 [Source:MGI Symbol;Acc:MGI:2446700]
ENSMUSG00000033774	protein_coding	Npbwr1	neuropeptides B/W receptor 1 [Source:MGI Symbol;Acc:MGI:891989]
ENSMUSG00000033793	protein_coding	Atp6v1h	ATPase, H+ transporting, lysosomal V1 subunit H [Source:MGI Symbol;Acc:MGI:1914864]	-0.473799	0.0686423	0.378552
ENSMUSG00000033813	protein_coding	Tcea1	transcription elongation factor A (SII) 1 [Source:MGI Symbol;Acc:MGI:1196624]	0.0774497	0.697335	0.927955
ENSMUSG00000033845	protein_coding	Mrpl15	mitochondrial ribosomal protein L15 [Source:MGI Symbol;Acc:MGI:1351639]	-0.239406	0.150483	0.553522
ENSMUSG00000037503	protein_coding	Fam168b	family with sequence similarity 168, member B [Source:MGI Symbol;Acc:MGI:2448487]	0.0993146	0.747419	0.944427
ENSMUSG00000037509	protein_coding	Arhgef4	Rho guanine nucleotide exchange factor (GEF) 4 [Source:MGI Symbol;Acc:MGI:2442507]	-1.02725	0.461217
ENSMUSG00000037529	protein_coding	Prss40	protease, serine 40 [Source:MGI Symbol;Acc:MGI:1270857]
ENSMUSG00000041670	protein_coding	Rims1	regulating synaptic membrane exocytosis 1 [Source:MGI Symbol;Acc:MGI:2152971]
ENSMUSG00000041722	protein_coding	Khdc1c	KH domain containing 1C [Source:MGI Symbol;Acc:MGI:3583007]
ENSMUSG00000041779	protein_coding	Tram2	translocating chain-associating membrane protein 2 [Source:MGI Symbol;Acc:MGI:1924817]	-0.0071109	0.984484	0.9967
ENSMUSG00000041809	protein_coding	Efhc1	EF-hand domain (C-terminal) containing 1 [Source:MGI Symbol;Acc:MGI:1919127]	-0.375563	0.870564
ENSMUSG00000041859	protein_coding	Mcm3	minichromosome maintenance complex component 3 [Source:MGI Symbol;Acc:MGI:101845]	-1.31536	0.0442687	0.299383
ENSMUSG00000041872	protein_coding	Il17f	interleukin 17F [Source:MGI Symbol;Acc:MGI:2676631]	-1.75299	0.278785
ENSMUSG00000042111	protein_coding	Ccdc115	coiled-coil domain containing 115 [Source:MGI Symbol;Acc:MGI:1916918]	0.23276	0.518157	0.874124
ENSMUSG00000042182	protein_coding	Bend6	BEN domain containing 6 [Source:MGI Symbol;Acc:MGI:2444572]
ENSMUSG00000042197	protein_coding	Zfp451	zinc finger protein 451 [Source:MGI Symbol;Acc:MGI:2137896]	0.410525	0.318466	0.747708
ENSMUSG00000042215	protein_coding	Bag2	BCL2-associated athanogene 2 [Source:MGI Symbol;Acc:MGI:1891254]	-1.20583	0.0777747	0.405042
ENSMUSG00000042414	protein_coding	Prdm14	PR domain containing 14 [Source:MGI Symbol;Acc:MGI:3588194]
ENSMUSG00000042501	protein_coding	Cpa6	carboxypeptidase A6 [Source:MGI Symbol;Acc:MGI:3045348]	-1.24921	0.391946
ENSMUSG00000042596	protein_coding	Tfap2d	transcription factor AP-2, delta [Source:MGI Symbol;Acc:MGI:2153466]
ENSMUSG00000042686	protein_coding	Jph1	junctophilin 1 [Source:MGI Symbol;Acc:MGI:1891495]	-2.51344	0.221984
ENSMUSG00000043716	protein_coding	Rpl7	ribosomal protein L7 [Source:MGI Symbol;Acc:MGI:98073]	-0.32178	0.0223141	0.198184
ENSMUSG00000043760	protein_coding	Pkhd1	polycystic kidney and hepatic disease 1 [Source:MGI Symbol;Acc:MGI:2155808]	-0.275734	0.581617	0.899156
ENSMUSG00000045174	protein_coding	Amer3	APC membrane recruitment 3 [Source:MGI Symbol;Acc:MGI:3026939]
ENSMUSG00000045210	protein_coding	Vcpip1	valosin containing protein (p97)/p47 complex interacting protein 1 [Source:MGI Symbol;Acc:MGI:1917925]	-0.0245283	0.937005	0.98982
ENSMUSG00000045815	antisense	1700101I19Rik	RIKEN cDNA 1700101I19 gene [Source:MGI Symbol;Acc:MGI:1920839]
ENSMUSG00000046101	protein_coding	Mcmdc2	minichromosome maintenance domain containing 2 [Source:MGI Symbol;Acc:MGI:3045334]	-0.117684	0.923767
ENSMUSG00000046334	processed_pseudogene	Gm6195	predicted pseudogene 6195 [Source:MGI Symbol;Acc:MGI:3647661]
ENSMUSG00000048411	protein_coding	Gm597	predicted gene 597 [Source:MGI Symbol;Acc:MGI:2685443]
ENSMUSG00000048538	processed_pseudogene	Gm9826	predicted gene 9826 [Source:MGI Symbol;Acc:MGI:3642725]	-0.430895	0.891563
ENSMUSG00000048874	protein_coding	Phf3	PHD finger protein 3 [Source:MGI Symbol;Acc:MGI:2446126]	-0.0231316	0.939618	0.990353
ENSMUSG00000048960	protein_coding	Prex2	phosphatidylinositol-3,4,5-trisphosphate-dependent Rac exchange factor 2 [Source:MGI Symbol;Acc:MGI:1923385]	0.017719	0.966757	0.993842
ENSMUSG00000050217	protein_coding	Lgsn	lengsin, lens protein with glutamine synthetase domain [Source:MGI Symbol;Acc:MGI:2672844]
ENSMUSG00000051285	protein_coding	Pcmtd1	protein-L-isoaspartate (D-aspartate) O-methyltransferase domain containing 1 [Source:MGI Symbol;Acc:MGI:2441773]	-0.190178	0.326773	0.754256
ENSMUSG00000051951	protein_coding	Xkr4	X-linked Kx blood group related 4 [Source:MGI Symbol;Acc:MGI:3528744]	-0.948375	0.743219
ENSMUSG00000053185	lincRNA	Gm9898	predicted gene 9898 [Source:MGI Symbol;Acc:MGI:3642391]
ENSMUSG00000054493	antisense	Gm9947	predicted gene 9947 [Source:MGI Symbol;Acc:MGI:3642739]	1.61546	0.54689
ENSMUSG00000056763	protein_coding	Cspp1	centrosome and spindle pole associated protein 1 [Source:MGI Symbol;Acc:MGI:2681832]	-0.23096	0.496018	0.863639
ENSMUSG00000057715	protein_coding	A830018L16Rik	RIKEN cDNA A830018L16 gene [Source:MGI Symbol;Acc:MGI:2444149]	-0.517599	0.81641
ENSMUSG00000058590	processed_pseudogene	Gm6462	predicted gene 6462 [Source:MGI Symbol;Acc:MGI:3647053]
ENSMUSG00000061024	protein_coding	Rrs1	ribosome biogenesis regulator 1 [Source:MGI Symbol;Acc:MGI:1929721]	0.120915	0.743609	0.943588
ENSMUSG00000062588	processed_pseudogene	Gm6104	predicted gene 6104 [Source:MGI Symbol;Acc:MGI:3648587]
ENSMUSG00000064433	misc_RNA	Gm25586	predicted gene, 25586 [Source:MGI Symbol;Acc:MGI:5455363]
ENSMUSG00000064601	snRNA	Gm25634	predicted gene, 25634 [Source:MGI Symbol;Acc:MGI:5455411]
ENSMUSG00000064688	snRNA	Gm25814	predicted gene, 25814 [Source:MGI Symbol;Acc:MGI:5455591]
ENSMUSG00000064842	snRNA	Gm26206	predicted gene, 26206 [Source:MGI Symbol;Acc:MGI:5455983]
ENSMUSG00000065223	snRNA	Gm25792	predicted gene, 25792 [Source:MGI Symbol;Acc:MGI:5455569]
ENSMUSG00000065260	snRNA	Gm23453	predicted gene, 23453 [Source:MGI Symbol;Acc:MGI:5453230]
ENSMUSG00000065405	miRNA	Mir30a	microRNA 30a [Source:MGI Symbol;Acc:MGI:2676907]
ENSMUSG00000065480	miRNA	Mir133b	microRNA 133b [Source:MGI Symbol;Acc:MGI:3618720]
ENSMUSG00000065559	miRNA	Mir206	microRNA 206 [Source:MGI Symbol;Acc:MGI:2676881]
ENSMUSG00000065567	miRNA	Mir30c-2	microRNA 30c-2 [Source:MGI Symbol;Acc:MGI:3619048]
ENSMUSG00000065625	snRNA	Gm24765	predicted gene, 24765 [Source:MGI Symbol;Acc:MGI:5454542]
ENSMUSG00000066693	processed_pseudogene	Gm7493	predicted gene 7493 [Source:MGI Symbol;Acc:MGI:3643471]
ENSMUSG00000067736	unprocessed_pseudogene	Gm10222	predicted gene 10222 [Source:MGI Symbol;Acc:MGI:3642643]	0.723246	0.819008
ENSMUSG00000067750	protein_coding	Khdc1a	KH domain containing 1A [Source:MGI Symbol;Acc:MGI:2676610]
ENSMUSG00000067773	protein_coding	Defb41	defensin beta 41 [Source:MGI Symbol;Acc:MGI:1924923]
ENSMUSG00000067780	protein_coding	Pi15	peptidase inhibitor 15 [Source:MGI Symbol;Acc:MGI:1934659]	-0.304911	0.872317
ENSMUSG00000067795	protein_coding	4930444P10Rik	RIKEN cDNA 4930444P10 gene [Source:MGI Symbol;Acc:MGI:1923049]
ENSMUSG00000067813	protein_coding	Xkr9	X-linked Kx blood group related 9 [Source:MGI Symbol;Acc:MGI:2686466]	-0.657379	0.0392837	0.281557
ENSMUSG00000067851	protein_coding	Arfgef1	ADP-ribosylation factor guanine nucleotide-exchange factor 1(brefeldin A-inhibited) [Source:MGI Symbol;Acc:MGI:2442988]	0.107856	0.614583	0.906672
ENSMUSG00000067879	protein_coding	Vxn	vexin [Source:MGI Symbol;Acc:MGI:1924232]	1.46495	0.454547
ENSMUSG00000069620	processed_pseudogene	Gm5250	predicted gene 5250 [Source:MGI Symbol;Acc:MGI:3647667]
ENSMUSG00000070175	snRNA	Gm24162	predicted gene, 24162 [Source:MGI Symbol;Acc:MGI:5453939]
ENSMUSG00000070960	processed_pseudogene	Gm19680	predicted gene, 19680 [Source:MGI Symbol;Acc:MGI:5011865]
ENSMUSG00000070977	unprocessed_pseudogene	Defb44-ps	defensin beta 44, pseudogene [Source:MGI Symbol;Acc:MGI:3646526]
ENSMUSG00000073722	protein_coding	4931408C20Rik	RIKEN cDNA 4931408C20 gene [Source:MGI Symbol;Acc:MGI:3588222]
ENSMUSG00000073725	protein_coding	Lmbrd1	LMBR1 domain containing 1 [Source:MGI Symbol;Acc:MGI:1915671]	0.0332229	0.871965	0.976959
ENSMUSG00000073730	protein_coding	Ppp1r14bl	protein phosphatase 1, regulatory inhibitor subunit 14B like [Source:MGI Symbol;Acc:MGI:1914005]
ENSMUSG00000073735	protein_coding	Defb18	defensin beta 18 [Source:MGI Symbol;Acc:MGI:3648148]
ENSMUSG00000073737	processed_pseudogene	Gm10566	predicted gene 10566 [Source:MGI Symbol;Acc:MGI:3642220]	-0.843832	0.789088
ENSMUSG00000076135	miRNA	Gm24276	predicted gene, 24276 [Source:MGI Symbol;Acc:MGI:5454053]
ENSMUSG00000077231	snoRNA	Gm25096	predicted gene, 25096 [Source:MGI Symbol;Acc:MGI:5454873]
ENSMUSG00000077244	snoRNA	Gm23274	predicted gene, 23274 [Source:MGI Symbol;Acc:MGI:5453051]
ENSMUSG00000077314	snoRNA	Gm24171	predicted gene, 24171 [Source:MGI Symbol;Acc:MGI:5453948]
ENSMUSG00000077318	snoRNA	Gm24173	predicted gene, 24173 [Source:MGI Symbol;Acc:MGI:5453950]
ENSMUSG00000077368	snoRNA	Gm26273	predicted gene, 26273 [Source:MGI Symbol;Acc:MGI:5456050]
ENSMUSG00000077377	snoRNA	Gm25168	predicted gene, 25168 [Source:MGI Symbol;Acc:MGI:5454945]
ENSMUSG00000077463	snoRNA	Gm26418	predicted gene, 26418 [Source:MGI Symbol;Acc:MGI:5456195]
ENSMUSG00000077664	snoRNA	Gm26145	predicted gene, 26145 [Source:MGI Symbol;Acc:MGI:5455922]
ENSMUSG00000079658	protein_coding	Eloc	elongin C [Source:MGI Symbol;Acc:MGI:1915173]	-0.156678	0.475404	0.848729
ENSMUSG00000079671	processed_transcript	2610203C22Rik	RIKEN cDNA 2610203C22 gene [Source:MGI Symbol;Acc:MGI:1919731]	0.102063	0.724927	0.938546
ENSMUSG00000080391	miRNA	Gm23785	predicted gene, 23785 [Source:MGI Symbol;Acc:MGI:5453562]
ENSMUSG00000080625	miRNA	Gm22679	predicted gene, 22679 [Source:MGI Symbol;Acc:MGI:5452456]
ENSMUSG00000080849	processed_pseudogene	Gm15702	predicted gene 15702 [Source:MGI Symbol;Acc:MGI:3783142]
ENSMUSG00000081201	processed_pseudogene	Smt3h2-ps4	SMT3 suppressor of mif two 3 homolog 2, pseudogene 4 (S. cerevisiae) [Source:MGI Symbol;Acc:MGI:2149598]
ENSMUSG00000081402	processed_pseudogene	Gm15455	predicted gene 15455 [Source:MGI Symbol;Acc:MGI:3705563]
ENSMUSG00000081417	processed_pseudogene	Gm15603	predicted gene 15603 [Source:MGI Symbol;Acc:MGI:3783050]
ENSMUSG00000081441	processed_pseudogene	Gm6161	predicted gene 6161 [Source:MGI Symbol;Acc:MGI:3644104]
ENSMUSG00000081557	processed_pseudogene	Gm5697	predicted gene 5697 [Source:MGI Symbol;Acc:MGI:3649021]	-0.0896714	0.960028
ENSMUSG00000082159	processed_pseudogene	Gm7910	predicted gene 7910 [Source:MGI Symbol;Acc:MGI:3645646]
ENSMUSG00000082193	processed_pseudogene	Rpl5-ps1	ribosomal protein L5, pseudogene 1 [Source:MGI Symbol;Acc:MGI:3647110]
ENSMUSG00000082935	processed_pseudogene	Gm7658	predicted gene 7658 [Source:MGI Symbol;Acc:MGI:3648029]
ENSMUSG00000083422	processed_pseudogene	Gm15604	predicted gene 15604 [Source:MGI Symbol;Acc:MGI:3783051]
ENSMUSG00000084353	processed_pseudogene	Gm15452	predicted gene 15452 [Source:MGI Symbol;Acc:MGI:3768636]
ENSMUSG00000084506	snRNA	Gm23792	predicted gene, 23792 [Source:MGI Symbol;Acc:MGI:5453569]
ENSMUSG00000084668	snoRNA	Gm24633	predicted gene, 24633 [Source:MGI Symbol;Acc:MGI:5454410]
ENSMUSG00000084740	snRNA	Gm25294	predicted gene, 25294 [Source:MGI Symbol;Acc:MGI:5455071]
ENSMUSG00000085079	protein_coding	Khdc1b	KH domain containing 1B [Source:MGI Symbol;Acc:MGI:2138477]
ENSMUSG00000085125	antisense	Gm16070	predicted gene 16070 [Source:MGI Symbol;Acc:MGI:3801761]
ENSMUSG00000085507	unprocessed_pseudogene	Gm2709	predicted gene 2709 [Source:MGI Symbol;Acc:MGI:3780878]
ENSMUSG00000085623	antisense	Gm16041	predicted gene 16041 [Source:MGI Symbol;Acc:MGI:3801909]	-0.430895	0.891563
ENSMUSG00000085679	processed_pseudogene	Gm16328	predicted gene 16328 [Source:MGI Symbol;Acc:MGI:3840127]
ENSMUSG00000086194	unprocessed_pseudogene	Gm16329	predicted gene 16329 [Source:MGI Symbol;Acc:MGI:3840126]
ENSMUSG00000086195	processed_pseudogene	Gm6152	predicted gene 6152 [Source:MGI Symbol;Acc:MGI:3648859]
ENSMUSG00000086235	processed_pseudogene	Gm16284	predicted gene 16284 [Source:MGI Symbol;Acc:MGI:3826541]
ENSMUSG00000086240	processed_pseudogene	Gm7846	predicted gene 7846 [Source:MGI Symbol;Acc:MGI:3645212]
ENSMUSG00000086726	processed_pseudogene	Gm9458	predicted gene 9458 [Source:MGI Symbol;Acc:MGI:3779868]
ENSMUSG00000086727	protein_coding	4931428L18Rik	RIKEN cDNA 4931428L18 gene [Source:MGI Symbol;Acc:MGI:1918238]
ENSMUSG00000087199	antisense	Gm15818	predicted gene 15818 [Source:MGI Symbol;Acc:MGI:3801960]
ENSMUSG00000087247	protein_coding	Alkal1	ALK and LTK ligand 1 [Source:MGI Symbol;Acc:MGI:3645495]
ENSMUSG00000087782	snRNA	Gm23169	predicted gene, 23169 [Source:MGI Symbol;Acc:MGI:5452946]
ENSMUSG00000088000	snRNA	Gm25493	predicted gene, 25493 [Source:MGI Symbol;Acc:MGI:5455270]
ENSMUSG00000088111	snoRNA	Gm24064	predicted gene, 24064 [Source:MGI Symbol;Acc:MGI:5453841]
ENSMUSG00000088153	misc_RNA	Gm26348	predicted gene, 26348 [Source:MGI Symbol;Acc:MGI:5456125]
ENSMUSG00000088159	snoRNA	Gm26345	predicted gene, 26345 [Source:MGI Symbol;Acc:MGI:5456122]
ENSMUSG00000088333	snRNA	Gm27396	predicted gene, 27396 [Source:MGI Symbol;Acc:MGI:5530778]
ENSMUSG00000088585	snoRNA	Gm22963	predicted gene, 22963 [Source:MGI Symbol;Acc:MGI:5452740]
ENSMUSG00000088620	snRNA	Gm23032	predicted gene, 23032 [Source:MGI Symbol;Acc:MGI:5452809]
ENSMUSG00000088750	snRNA	Gm24901	predicted gene, 24901 [Source:MGI Symbol;Acc:MGI:5454678]
ENSMUSG00000088800	snoRNA	Gm24075	predicted gene, 24075 [Source:MGI Symbol;Acc:MGI:5453852]
ENSMUSG00000088829	snoRNA	Gm25227	predicted gene, 25227 [Source:MGI Symbol;Acc:MGI:5455004]
ENSMUSG00000088858	snoRNA	Gm24723	predicted gene, 24723 [Source:MGI Symbol;Acc:MGI:5454500]
ENSMUSG00000088916	snRNA	Gm22607	predicted gene, 22607 [Source:MGI Symbol;Acc:MGI:5452384]
ENSMUSG00000088943	misc_RNA	Gm23259	predicted gene, 23259 [Source:MGI Symbol;Acc:MGI:5453036]
ENSMUSG00000089358	misc_RNA	Gm25491	predicted gene, 25491 [Source:MGI Symbol;Acc:MGI:5455268]
ENSMUSG00000089395	misc_RNA	Gm23024	predicted gene, 23024 [Source:MGI Symbol;Acc:MGI:5452801]
ENSMUSG00000089489	snRNA	Gm24732	predicted gene, 24732 [Source:MGI Symbol;Acc:MGI:5454509]
ENSMUSG00000089534	snoRNA	Gm25166	predicted gene, 25166 [Source:MGI Symbol;Acc:MGI:5454943]
ENSMUSG00000089553	snoRNA	Gm24176	predicted gene, 24176 [Source:MGI Symbol;Acc:MGI:5453953]
ENSMUSG00000089699	antisense	Gm1992	predicted gene 1992 [Source:MGI Symbol;Acc:MGI:3780162]
ENSMUSG00000089787	antisense	Gm15825	predicted gene 15825 [Source:MGI Symbol;Acc:MGI:3801887]
ENSMUSG00000089914	antisense	4930486I03Rik	RIKEN cDNA 4930486I03 gene [Source:MGI Symbol;Acc:MGI:1922278]
ENSMUSG00000089982	antisense	Gm7568	predicted gene 7568 [Source:MGI Symbol;Acc:MGI:3649156]
ENSMUSG00000090031	antisense	4732440D04Rik	RIKEN cDNA 4732440D04 gene [Source:MGI Symbol;Acc:MGI:3604103]	-0.273499	0.730875	0.939486
ENSMUSG00000090142	processed_pseudogene	Gm15795	predicted gene 15795 [Source:MGI Symbol;Acc:MGI:3802035]
ENSMUSG00000091020	processed_pseudogene	Gm5828	predicted gene 5828 [Source:MGI Symbol;Acc:MGI:3644176]
ENSMUSG00000091305	processed_pseudogene	Gm17100	predicted gene 17100 [Source:MGI Symbol;Acc:MGI:4937927]
ENSMUSG00000091318	protein_coding	Gm5415	predicted gene 5415 [Source:MGI Symbol;Acc:MGI:3644687]	-0.430895	0.891563
ENSMUSG00000091665	processed_pseudogene	Gm17101	predicted gene 17101 [Source:MGI Symbol;Acc:MGI:4937928]
ENSMUSG00000092083	protein_coding	Kcnb2	potassium voltage gated channel, Shab-related subfamily, member 2 [Source:MGI Symbol;Acc:MGI:99632]	0.723246	0.819008
ENSMUSG00000092852	miRNA	Mir5103	microRNA 5103 [Source:MGI Symbol;Acc:MGI:4950423]
ENSMUSG00000093015	miRNA	Gm22463	predicted gene, 22463 [Source:MGI Symbol;Acc:MGI:5452240]
ENSMUSG00000093178	snoRNA	Snord87	small nucleolar RNA, C/D box 87 [Source:MGI Symbol;Acc:MGI:2387894]
ENSMUSG00000093864	snRNA	Gm22633	predicted gene, 22633 [Source:MGI Symbol;Acc:MGI:5452410]
ENSMUSG00000093963	unprocessed_pseudogene	Gm21909	predicted gene, 21909 [Source:MGI Symbol;Acc:MGI:5434073]
ENSMUSG00000093970	miRNA	Gm23358	predicted gene, 23358 [Source:MGI Symbol;Acc:MGI:5453135]
ENSMUSG00000094215	processed_pseudogene	Gm6489	predicted gene 6489 [Source:MGI Symbol;Acc:MGI:3646684]
ENSMUSG00000094436	processed_pseudogene	Gm16327	predicted gene 16327 [Source:MGI Symbol;Acc:MGI:3840125]
ENSMUSG00000094926	processed_pseudogene	Gm16533	predited gene 16533 [Source:MGI Symbol;Acc:MGI:4410373]
ENSMUSG00000094979	snRNA	Gm25253	predicted gene, 25253 [Source:MGI Symbol;Acc:MGI:5455030]
ENSMUSG00000095256	rRNA	n-R5s209	nuclear encoded rRNA 5S 209 [Source:MGI Symbol;Acc:MGI:4422074]
ENSMUSG00000095780	snRNA	Gm24674	predicted gene, 24674 [Source:MGI Symbol;Acc:MGI:5454451]
ENSMUSG00000095853	miRNA	Gm22616	predicted gene, 22616 [Source:MGI Symbol;Acc:MGI:5452393]
ENSMUSG00000096126	snRNA	Gm22307	predicted gene, 22307 [Source:MGI Symbol;Acc:MGI:5452084]
ENSMUSG00000096375	unprocessed_pseudogene	Gm7094	predicted pseudogene 7094 [Source:MGI Symbol;Acc:MGI:3648114]
ENSMUSG00000096829	miRNA	Gm23771	predicted gene, 23771 [Source:MGI Symbol;Acc:MGI:5453548]
ENSMUSG00000096866	snRNA	Gm22260	predicted gene, 22260 [Source:MGI Symbol;Acc:MGI:5452037]
ENSMUSG00000096992	processed_transcript	Gm26788	predicted gene, 26788 [Source:MGI Symbol;Acc:MGI:5477282]
ENSMUSG00000097171	lincRNA	Gm17644	predicted gene, 17644 [Source:MGI Symbol;Acc:MGI:4937278]
ENSMUSG00000097628	processed_pseudogene	Gm2383	predicted gene 2383 [Source:MGI Symbol;Acc:MGI:3780551]
ENSMUSG00000097642	processed_pseudogene	Gm26866	predicted gene, 26866 [Source:MGI Symbol;Acc:MGI:5477360]
ENSMUSG00000097670	processed_pseudogene	Gm26607	predicted gene, 26607 [Source:MGI Symbol;Acc:MGI:5477101]
ENSMUSG00000097711	processed_pseudogene	Gm5523	predicted pseudogene 5523 [Source:MGI Symbol;Acc:MGI:3649089]	-0.516737	0.815147
ENSMUSG00000097744	lincRNA	D030040B21Rik	RIKEN cDNA D030040B21 gene [Source:MGI Symbol;Acc:MGI:4437728]
ENSMUSG00000097797	lincRNA	Gm26901	predicted gene, 26901 [Source:MGI Symbol;Acc:MGI:5477395]	1.07378	0.495537
ENSMUSG00000097893	antisense	1700034P13Rik	RIKEN cDNA 1700034P13 gene [Source:MGI Symbol;Acc:MGI:1920581]	0.593202	0.434001	0.827654
ENSMUSG00000097920	processed_pseudogene	Gm7784	predicted gene 7784 [Source:MGI Symbol;Acc:MGI:3645448]
ENSMUSG00000097934	lincRNA	6720483E21Rik	RIKEN cDNA 6720483E21 gene [Source:MGI Symbol;Acc:MGI:1924991]
ENSMUSG00000097970	lincRNA	Gm27028	predicted gene, 27028 [Source:MGI Symbol;Acc:MGI:5504143]	1.05923	0.619966
ENSMUSG00000098104	processed_pseudogene	Gm6085	predicted gene 6085 [Source:MGI Symbol;Acc:MGI:3646770]	0.723246	0.819008
ENSMUSG00000098163	processed_pseudogene	Gm6216	predicted gene 6216 [Source:MGI Symbol;Acc:MGI:3647030]
ENSMUSG00000098201	processed_pseudogene	Gm26983	predicted gene, 26983 [Source:MGI Symbol;Acc:MGI:5504098]	-0.430895	0.891563
ENSMUSG00000098234	lincRNA	Snhg6	small nucleolar RNA host gene 6 [Source:MGI Symbol;Acc:MGI:1921074]	0.175992	0.660229	0.919161
ENSMUSG00000098529	rRNA	Gm27362	predicted gene, 27362 [Source:MGI Symbol;Acc:MGI:5530744]
ENSMUSG00000098555	miRNA	Mir6341	microRNA 6341 [Source:MGI Symbol;Acc:MGI:5530644]
ENSMUSG00000098883	miRNA	Gm27430	predicted gene, 27430 [Source:MGI Symbol;Acc:MGI:5530812]
ENSMUSG00000099032	protein_coding	Tcf24	transcription factor 24 [Source:MGI Symbol;Acc:MGI:3780500]	-2.91515	0.0143558
ENSMUSG00000099183	miRNA	Gm27881	predicted gene, 27881 [Source:MGI Symbol;Acc:MGI:5531263]
ENSMUSG00000099257	miRNA	Mir6342	microRNA 6342 [Source:MGI Symbol;Acc:MGI:5530650]
ENSMUSG00000099343	antisense	Gm28836	predicted gene 28836 [Source:MGI Symbol;Acc:MGI:5579542]	0.715973	0.499176
ENSMUSG00000099382	processed_pseudogene	Gm28631	predicted gene 28631 [Source:MGI Symbol;Acc:MGI:5579337]
ENSMUSG00000099392	lincRNA	Gm29414	predicted gene 29414 [Source:MGI Symbol;Acc:MGI:5580120]
ENSMUSG00000099433	processed_pseudogene	Gm28344	predicted gene 28344 [Source:MGI Symbol;Acc:MGI:5579050]
ENSMUSG00000099458	processed_pseudogene	Gm19123	predicted gene, 19123 [Source:MGI Symbol;Acc:MGI:5011308]
ENSMUSG00000099473	transcribed_unprocessed_pseudogene	Gm18775	predicted gene, 18775 [Source:MGI Symbol;Acc:MGI:5010960]
ENSMUSG00000099492	processed_pseudogene	Gm5525	predicted gene 5525 [Source:MGI Symbol;Acc:MGI:3646042]
ENSMUSG00000099498	lincRNA	Gm29283	predicted gene 29283 [Source:MGI Symbol;Acc:MGI:5579989]
ENSMUSG00000099503	lincRNA	Gm28822	predicted gene 28822 [Source:MGI Symbol;Acc:MGI:5579528]
ENSMUSG00000099591	processed_pseudogene	Gm17969	predicted gene, 17969 [Source:MGI Symbol;Acc:MGI:5010154]
ENSMUSG00000099692	processed_pseudogene	Gm5696	predicted gene 5696 [Source:MGI Symbol;Acc:MGI:3647717]
ENSMUSG00000099714	processed_pseudogene	Gm20587	predicted gene, 20587 [Source:MGI Symbol;Acc:MGI:5295693]
ENSMUSG00000099796	processed_pseudogene	Gm7893	predicted gene 7893 [Source:MGI Symbol;Acc:MGI:3648015]
ENSMUSG00000099827	lincRNA	Gm29520	predicted gene 29520 [Source:MGI Symbol;Acc:MGI:5580226]
ENSMUSG00000099845	processed_pseudogene	Gm29273	predicted gene 29273 [Source:MGI Symbol;Acc:MGI:5579979]
ENSMUSG00000099895	antisense	Gm28153	predicted gene 28153 [Source:MGI Symbol;Acc:MGI:5578859]	-0.430895	0.891563
ENSMUSG00000099899	lincRNA	Gm28784	predicted gene 28784 [Source:MGI Symbol;Acc:MGI:5579490]
ENSMUSG00000099906	lincRNA	Gm28653	predicted gene 28653 [Source:MGI Symbol;Acc:MGI:5579359]
ENSMUSG00000099971	antisense	Gm28287	predicted gene 28287 [Source:MGI Symbol;Acc:MGI:5578993]
ENSMUSG00000099997	processed_pseudogene	Tubb4b-ps2	tubulin, beta 4B class IVB, pseudogene 2 [Source:MGI Symbol;Acc:MGI:3723458]
ENSMUSG00000100053	antisense	Gm28154	predicted gene 28154 [Source:MGI Symbol;Acc:MGI:5578860]
ENSMUSG00000100093	processed_pseudogene	Gm29649	predicted gene 29649 [Source:MGI Symbol;Acc:MGI:5580355]
ENSMUSG00000100110	lincRNA	Gm28783	predicted gene 28783 [Source:MGI Symbol;Acc:MGI:5579489]
ENSMUSG00000100131	unprocessed_pseudogene	Gm28439	predicted gene 28439 [Source:MGI Symbol;Acc:MGI:5579145]	0.723246	0.819008
ENSMUSG00000100204	processed_pseudogene	Gm4849	predicted gene 4849 [Source:MGI Symbol;Acc:MGI:3645366]
ENSMUSG00000100205	processed_pseudogene	Gm4850	predicted pseudogene 4850 [Source:MGI Symbol;Acc:MGI:3647946]
ENSMUSG00000100212	processed_pseudogene	Gm5522	predicted gene 5522 [Source:MGI Symbol;Acc:MGI:3649087]
ENSMUSG00000100237	lincRNA	Gm28644	predicted gene 28644 [Source:MGI Symbol;Acc:MGI:5579350]
ENSMUSG00000100261	unprocessed_pseudogene	Gm6473	predicted gene 6473 [Source:MGI Symbol;Acc:MGI:3645176]
ENSMUSG00000100272	processed_pseudogene	Gm28785	predicted gene 28785 [Source:MGI Symbol;Acc:MGI:5579491]
ENSMUSG00000100280	processed_transcript	Gm28417	predicted gene 28417 [Source:MGI Symbol;Acc:MGI:5579123]	-0.278767	0.74974	0.94491
ENSMUSG00000100310	processed_pseudogene	Gm19641	predicted gene, 19641 [Source:MGI Symbol;Acc:MGI:5011826]
ENSMUSG00000100318	processed_pseudogene	Gm18799	predicted gene, 18799 [Source:MGI Symbol;Acc:MGI:5010984]
ENSMUSG00000100398	processed_pseudogene	Gm5251	predicted gene 5251 [Source:MGI Symbol;Acc:MGI:3647666]	0.723246	0.819008
ENSMUSG00000100418	processed_pseudogene	Gm28239	predicted gene 28239 [Source:MGI Symbol;Acc:MGI:5578945]
ENSMUSG00000100450	processed_pseudogene	Gm9443	predicted gene 9443 [Source:MGI Symbol;Acc:MGI:3779853]
ENSMUSG00000100481	processed_pseudogene	Gm7114	predicted gene 7114 [Source:MGI Symbol;Acc:MGI:3643085]
ENSMUSG00000100483	lincRNA	Gm28237	predicted gene 28237 [Source:MGI Symbol;Acc:MGI:5578943]	0.723246	0.819008
ENSMUSG00000100497	processed_pseudogene	Gm28624	predicted gene 28624 [Source:MGI Symbol;Acc:MGI:5579330]
ENSMUSG00000100524	processed_pseudogene	Gm28418	predicted gene 28418 [Source:MGI Symbol;Acc:MGI:5579124]
ENSMUSG00000100538	lincRNA	Gm28340	predicted gene 28340 [Source:MGI Symbol;Acc:MGI:5579046]
ENSMUSG00000100554	processed_pseudogene	Gm7690	predicted gene 7690 [Source:MGI Symbol;Acc:MGI:3648169]
ENSMUSG00000100590	processed_pseudogene	Gm4785	predicted gene 4785 [Source:MGI Symbol;Acc:MGI:3646908]
ENSMUSG00000100592	processed_pseudogene	Gm28645	predicted gene 28645 [Source:MGI Symbol;Acc:MGI:5579351]
ENSMUSG00000100648	processed_pseudogene	Gm28659	predicted gene 28659 [Source:MGI Symbol;Acc:MGI:5579365]
ENSMUSG00000100652	processed_pseudogene	Gm7634	predicted gene 7634 [Source:MGI Symbol;Acc:MGI:3644198]
ENSMUSG00000100720	processed_pseudogene	Gm10075	predicted gene 10075 [Source:MGI Symbol;Acc:MGI:3710521]
ENSMUSG00000100775	lincRNA	Gm29107	predicted gene 29107 [Source:MGI Symbol;Acc:MGI:5579813]	0.791457	0.70956
ENSMUSG00000100808	processed_pseudogene	Gm28594	predicted gene 28594 [Source:MGI Symbol;Acc:MGI:5579300]
ENSMUSG00000100814	processed_pseudogene	Gm28669	predicted gene 28669 [Source:MGI Symbol;Acc:MGI:5579375]
ENSMUSG00000100819	unprocessed_pseudogene	Gm2693	predicted gene 2693 [Source:MGI Symbol;Acc:MGI:3780862]
ENSMUSG00000100862	unprocessed_pseudogene	Gm10925	predicted gene 10925 [Source:MGI Symbol;Acc:MGI:3809095]	0.125282	0.941326
ENSMUSG00000100868	antisense	Gm28095	predicted gene 28095 [Source:MGI Symbol;Acc:MGI:5578801]
ENSMUSG00000100910	antisense	Gm29128	predicted gene 29128 [Source:MGI Symbol;Acc:MGI:5579834]
ENSMUSG00000100929	processed_pseudogene	Gm28064	predicted gene 28064 [Source:MGI Symbol;Acc:MGI:5578770]
ENSMUSG00000100959	processed_pseudogene	Gm7654	predicted gene 7654 [Source:MGI Symbol;Acc:MGI:3648037]
ENSMUSG00000101033	processed_pseudogene	Gm18776	predicted gene, 18776 [Source:MGI Symbol;Acc:MGI:5010961]	-0.0291929	0.950876	0.992131
ENSMUSG00000101093	processed_pseudogene	Eef1a1-ps2	eukaryotic translation elongation factor 1 alpha 1, pseudogene 2 [Source:MGI Symbol;Acc:MGI:3642371]
ENSMUSG00000101111	unprocessed_pseudogene	Gm28437	predicted gene 28437 [Source:MGI Symbol;Acc:MGI:5579143]	0.614656	0.718078
ENSMUSG00000101116	processed_pseudogene	Gm28416	predicted gene 28416 [Source:MGI Symbol;Acc:MGI:5579122]
ENSMUSG00000101117	processed_pseudogene	Gm28341	predicted gene 28341 [Source:MGI Symbol;Acc:MGI:5579047]
ENSMUSG00000101171	processed_pseudogene	Gm7593	predicted gene 7593 [Source:MGI Symbol;Acc:MGI:3647262]
ENSMUSG00000101180	processed_pseudogene	Gm2914	predicted gene 2914 [Source:MGI Symbol;Acc:MGI:3781092]
ENSMUSG00000101206	processed_pseudogene	Gm5266	predicted gene 5266 [Source:MGI Symbol;Acc:MGI:3646119]
ENSMUSG00000101223	lincRNA	4930568A12Rik	RIKEN cDNA 4930568A12 gene [Source:MGI Symbol;Acc:MGI:1923133]
ENSMUSG00000101226	processed_pseudogene	Gm20954	predicted gene, 20954 [Source:MGI Symbol;Acc:MGI:5434309]
ENSMUSG00000101227	sense_overlapping	Gm29506	predicted gene 29506 [Source:MGI Symbol;Acc:MGI:5580212]
ENSMUSG00000101235	processed_pseudogene	Gm18033	predicted gene, 18033 [Source:MGI Symbol;Acc:MGI:5010218]
ENSMUSG00000101249	unprocessed_pseudogene	Gm29216	predicted gene 29216 [Source:MGI Symbol;Acc:MGI:5579922]	-0.818732	0.712717
ENSMUSG00000101301	processed_pseudogene	Gm29214	predicted gene 29214 [Source:MGI Symbol;Acc:MGI:5579920]
ENSMUSG00000101306	processed_pseudogene	Gm5252	predicted gene 5252 [Source:MGI Symbol;Acc:MGI:3647664]
ENSMUSG00000101314	lincRNA	Gm29663	predicted gene 29663 [Source:MGI Symbol;Acc:MGI:5580369]
ENSMUSG00000101372	processed_pseudogene	Gm19028	predicted gene, 19028 [Source:MGI Symbol;Acc:MGI:5011213]
ENSMUSG00000101462	transcribed_processed_pseudogene	Gm3052	predicted gene 3052 [Source:MGI Symbol;Acc:MGI:3781230]	-0.211059	0.781411	0.953954
ENSMUSG00000101468	processed_pseudogene	Gm7761	predicted gene 7761 [Source:MGI Symbol;Acc:MGI:3643583]
ENSMUSG00000101476	antisense	Gm29570	predicted gene 29570 [Source:MGI Symbol;Acc:MGI:5580276]
ENSMUSG00000101514	lincRNA	Gm5524	predicted gene 5524 [Source:MGI Symbol;Acc:MGI:3646041]	0.0133391	0.961998	0.993613
ENSMUSG00000101571	processed_pseudogene	Gm6187	predicted gene 6187 [Source:MGI Symbol;Acc:MGI:3648954]
ENSMUSG00000101589	processed_pseudogene	Rbm6-ps1	RNA binding motif protein 6, pseudogene 1 [Source:MGI Symbol;Acc:MGI:1889580]
ENSMUSG00000101610	processed_pseudogene	Gm7560	predicted gene 7560 [Source:MGI Symbol;Acc:MGI:3648484]	0.723246	0.819008
ENSMUSG00000101612	processed_pseudogene	Gm7933	predicted gene 7933 [Source:MGI Symbol;Acc:MGI:3643452]
ENSMUSG00000101618	processed_pseudogene	Gm18443	predicted gene, 18443 [Source:MGI Symbol;Acc:MGI:5010628]
ENSMUSG00000101640	antisense	Gm28376	predicted gene 28376 [Source:MGI Symbol;Acc:MGI:5579082]
ENSMUSG00000101644	processed_pseudogene	Gm28343	predicted gene 28343 [Source:MGI Symbol;Acc:MGI:5579049]
ENSMUSG00000101652	processed_pseudogene	Gm6060	predicted gene 6060 [Source:MGI Symbol;Acc:MGI:3648622]
ENSMUSG00000101682	processed_pseudogene	Gm29228	predicted gene 29228 [Source:MGI Symbol;Acc:MGI:5579934]
ENSMUSG00000101685	processed_pseudogene	Gm17837	predicted gene, 17837 [Source:MGI Symbol;Acc:MGI:5010022]
ENSMUSG00000101711	antisense	Gm28306	predicted gene 28306 [Source:MGI Symbol;Acc:MGI:5579012]	-0.0847884	0.853574	0.974753
ENSMUSG00000101717	transcribed_unprocessed_pseudogene	Gm45784	predicted gene 45784 [Source:MGI Symbol;Acc:MGI:5804899]
ENSMUSG00000101726	processed_pseudogene	Gm7858	predicted gene 7858 [Source:MGI Symbol;Acc:MGI:3644844]
ENSMUSG00000101754	processed_pseudogene	Gm2987	predicted gene 2987 [Source:MGI Symbol;Acc:MGI:3781165]
ENSMUSG00000101803	processed_pseudogene	Gm28419	predicted gene 28419 [Source:MGI Symbol;Acc:MGI:5579125]
ENSMUSG00000101827	processed_pseudogene	Gm28686	predicted gene 28686 [Source:MGI Symbol;Acc:MGI:5579392]	-0.430895	0.891563
ENSMUSG00000101939	unprocessed_pseudogene	Gm28438	predicted gene 28438 [Source:MGI Symbol;Acc:MGI:5579144]	-1.55952	0.523864
ENSMUSG00000102001	unprocessed_pseudogene	Gm28755	predicted gene 28755 [Source:MGI Symbol;Acc:MGI:5579461]
ENSMUSG00000102048	processed_pseudogene	Gm6075	predicted gene 6075 [Source:MGI Symbol;Acc:MGI:3648507]
ENSMUSG00000102070	unprocessed_pseudogene	Gm28661	predicted gene 28661 [Source:MGI Symbol;Acc:MGI:5579367]	0.146177	0.963113
ENSMUSG00000102093	processed_pseudogene	Gm17813	predicted gene, 17813 [Source:MGI Symbol;Acc:MGI:5009998]
ENSMUSG00000102121	lincRNA	Gm28065	predicted gene 28065 [Source:MGI Symbol;Acc:MGI:5578771]
ENSMUSG00000102135	processed_pseudogene	Gm37108	predicted gene, 37108 [Source:MGI Symbol;Acc:MGI:5610336]	0.723246	0.819008
ENSMUSG00000102166	TEC	Gm36947	predicted gene, 36947 [Source:MGI Symbol;Acc:MGI:5610175]
ENSMUSG00000102175	processed_pseudogene	Gm6119	predicted gene 6119 [Source:MGI Symbol;Acc:MGI:3644547]	-0.430895	0.891563
ENSMUSG00000102198	TEC	Gm38173	predicted gene, 38173 [Source:MGI Symbol;Acc:MGI:5611401]
ENSMUSG00000102213	processed_pseudogene	Gm37489	predicted gene, 37489 [Source:MGI Symbol;Acc:MGI:5610717]
ENSMUSG00000102250	TEC	Gm38260	predicted gene, 38260 [Source:MGI Symbol;Acc:MGI:5611488]
ENSMUSG00000102253	TEC	Gm38259	predicted gene, 38259 [Source:MGI Symbol;Acc:MGI:5611487]	-0.430895	0.891563
ENSMUSG00000102269	processed_pseudogene	Gm7357	predicted gene 7357 [Source:MGI Symbol;Acc:MGI:3643257]
ENSMUSG00000102272	processed_pseudogene	Gm7512	predicted gene 7512 [Source:MGI Symbol;Acc:MGI:3646401]
ENSMUSG00000102275	TEC	Gm37144	predicted gene, 37144 [Source:MGI Symbol;Acc:MGI:5610372]
ENSMUSG00000102296	TEC	Gm37543	predicted gene, 37543 [Source:MGI Symbol;Acc:MGI:5610771]
ENSMUSG00000102316	TEC	Gm37629	predicted gene, 37629 [Source:MGI Symbol;Acc:MGI:5610857]	0.723246	0.819008
ENSMUSG00000102317	TEC	Gm37628	predicted gene, 37628 [Source:MGI Symbol;Acc:MGI:5610856]
ENSMUSG00000102320	processed_pseudogene	Gm37791	predicted gene, 37791 [Source:MGI Symbol;Acc:MGI:5611019]
ENSMUSG00000102321	TEC	Gm37792	predicted gene, 37792 [Source:MGI Symbol;Acc:MGI:5611020]
ENSMUSG00000102331	sense_intronic	Gm19938	predicted gene, 19938 [Source:MGI Symbol;Acc:MGI:5012123]	0.146179	0.959267
ENSMUSG00000102336	lincRNA	Gm37233	predicted gene, 37233 [Source:MGI Symbol;Acc:MGI:5610461]	0.146179	0.959624
ENSMUSG00000102343	lincRNA	Gm37381	predicted gene, 37381 [Source:MGI Symbol;Acc:MGI:5610609]	1.10479	0.600467
ENSMUSG00000102348	TEC	Gm10568	predicted gene 10568 [Source:MGI Symbol;Acc:MGI:3642703]
ENSMUSG00000102356	TEC	1700047N06Rik	RIKEN cDNA 1700047N06 gene [Source:MGI Symbol;Acc:MGI:1923853]	-0.430895	0.891563
ENSMUSG00000102386	TEC	2900022M07Rik	RIKEN cDNA 2900022M07 gene [Source:MGI Symbol;Acc:MGI:1920201]
ENSMUSG00000102398	TEC	Gm37580	predicted gene, 37580 [Source:MGI Symbol;Acc:MGI:5610808]
ENSMUSG00000102407	TEC	Gm37862	predicted gene, 37862 [Source:MGI Symbol;Acc:MGI:5611090]
ENSMUSG00000102457	TEC	Gm38342	predicted gene, 38342 [Source:MGI Symbol;Acc:MGI:5611570]	-0.519998	0.820036
ENSMUSG00000102465	TEC	Gm38198	predicted gene, 38198 [Source:MGI Symbol;Acc:MGI:5611426]	-0.430895	0.891563
ENSMUSG00000102495	TEC	Gm26524	predicted gene, 26524 [Source:MGI Symbol;Acc:MGI:5477018]	-0.877444	0.20026	0.631387
ENSMUSG00000102499	processed_pseudogene	Gm36984	predicted gene, 36984 [Source:MGI Symbol;Acc:MGI:5610212]
ENSMUSG00000102534	processed_pseudogene	Gm37225	predicted gene, 37225 [Source:MGI Symbol;Acc:MGI:5610453]
ENSMUSG00000102537	processed_pseudogene	Gm37224	predicted gene, 37224 [Source:MGI Symbol;Acc:MGI:5610452]
ENSMUSG00000102556	TEC	Gm37569	predicted gene, 37569 [Source:MGI Symbol;Acc:MGI:5610797]	-0.377001	0.862649
ENSMUSG00000102588	TEC	Gm37444	predicted gene, 37444 [Source:MGI Symbol;Acc:MGI:5610672]
ENSMUSG00000102592	TEC	Gm38385	predicted gene, 38385 [Source:MGI Symbol;Acc:MGI:5611613]
ENSMUSG00000102597	TEC	Gm38382	predicted gene, 38382 [Source:MGI Symbol;Acc:MGI:5611610]
ENSMUSG00000102612	processed_pseudogene	Gm37845	predicted gene, 37845 [Source:MGI Symbol;Acc:MGI:5611073]
ENSMUSG00000102633	TEC	Gm38224	predicted gene, 38224 [Source:MGI Symbol;Acc:MGI:5611452]	0.921667	0.375181
ENSMUSG00000102639	TEC	Gm38223	predicted gene, 38223 [Source:MGI Symbol;Acc:MGI:5611451]	1.94764	0.416907
ENSMUSG00000102647	TEC	Gm38024	predicted gene, 38024 [Source:MGI Symbol;Acc:MGI:5611252]	-0.947258	0.763853
ENSMUSG00000102653	TEC	Gm37079	predicted gene, 37079 [Source:MGI Symbol;Acc:MGI:5610307]
ENSMUSG00000102659	TEC	Gm37077	predicted gene, 37077 [Source:MGI Symbol;Acc:MGI:5610305]	-0.430895	0.891563
ENSMUSG00000102664	TEC	Gm38380	predicted gene, 38380 [Source:MGI Symbol;Acc:MGI:5611608]	-0.313713	0.765098
ENSMUSG00000102693	TEC	4933401J01Rik	RIKEN cDNA 4933401J01 gene [Source:MGI Symbol;Acc:MGI:1918292]
ENSMUSG00000102706	processed_pseudogene	Gm7417	predicted gene 7417 [Source:MGI Symbol;Acc:MGI:3647903]
ENSMUSG00000102714	TEC	Gm37618	predicted gene, 37618 [Source:MGI Symbol;Acc:MGI:5610846]	0.723246	0.819008
ENSMUSG00000102735	processed_pseudogene	Gm7369	predicted gene 7369 [Source:MGI Symbol;Acc:MGI:3643485]
ENSMUSG00000102747	TEC	Gm37602	predicted gene, 37602 [Source:MGI Symbol;Acc:MGI:5610830]
ENSMUSG00000102766	TEC	Gm6420	predicted gene 6420 [Source:MGI Symbol;Acc:MGI:3644588]
ENSMUSG00000102768	processed_pseudogene	Gm19002	predicted gene, 19002 [Source:MGI Symbol;Acc:MGI:5011187]
ENSMUSG00000102839	TEC	Gm37385	predicted gene, 37385 [Source:MGI Symbol;Acc:MGI:5610613]
ENSMUSG00000102851	processed_pseudogene	Gm18956	predicted gene, 18956 [Source:MGI Symbol;Acc:MGI:5011141]
ENSMUSG00000102865	TEC	Gm9839	predicted gene 9839 [Source:MGI Symbol;Acc:MGI:3641910]
ENSMUSG00000102871	TEC	Gm37143	predicted gene, 37143 [Source:MGI Symbol;Acc:MGI:5610371]
ENSMUSG00000102907	TEC	Gm38264	predicted gene, 38264 [Source:MGI Symbol;Acc:MGI:5611492]
ENSMUSG00000102917	lincRNA	Gm37724	predicted gene, 37724 [Source:MGI Symbol;Acc:MGI:5610952]	-0.292799	0.840749
ENSMUSG00000102926	TEC	Gm37151	predicted gene, 37151 [Source:MGI Symbol;Acc:MGI:5610379]
ENSMUSG00000102937	TEC	Gm38116	predicted gene, 38116 [Source:MGI Symbol;Acc:MGI:5611344]
ENSMUSG00000102948	processed_pseudogene	Gm6101	predicted gene 6101 [Source:MGI Symbol;Acc:MGI:3644986]
ENSMUSG00000102982	TEC	Gm38319	predicted gene, 38319 [Source:MGI Symbol;Acc:MGI:5611547]	0.0922065	0.893917	0.983238
ENSMUSG00000103001	TEC	A930005N03Rik	RIKEN cDNA A930005N03 gene [Source:MGI Symbol;Acc:MGI:1924441]	-0.948375	0.743219
ENSMUSG00000103003	processed_pseudogene	Gm38076	predicted gene, 38076 [Source:MGI Symbol;Acc:MGI:5611304]
ENSMUSG00000103004	TEC	2900002M20Rik	RIKEN cDNA 2900002M20 gene [Source:MGI Symbol;Acc:MGI:1925574]
ENSMUSG00000103025	TEC	Gm37686	predicted gene, 37686 [Source:MGI Symbol;Acc:MGI:5610914]
ENSMUSG00000103067	lincRNA	Gm30414	predicted gene, 30414 [Source:MGI Symbol;Acc:MGI:5589573]	0.914241	0.610001
ENSMUSG00000103072	TEC	Gm37905	predicted gene, 37905 [Source:MGI Symbol;Acc:MGI:5611133]
ENSMUSG00000103085	TEC	Gm38120	predicted gene, 38120 [Source:MGI Symbol;Acc:MGI:5611348]	0.424687	0.679369
ENSMUSG00000103090	processed_pseudogene	Gm19214	predicted gene, 19214 [Source:MGI Symbol;Acc:MGI:5011399]
ENSMUSG00000103147	processed_pseudogene	Gm7341	predicted gene 7341 [Source:MGI Symbol;Acc:MGI:3648497]
ENSMUSG00000103161	TEC	Gm38148	predicted gene, 38148 [Source:MGI Symbol;Acc:MGI:5611376]	1.01188	0.484676
ENSMUSG00000103201	TEC	Gm37329	predicted gene, 37329 [Source:MGI Symbol;Acc:MGI:5610557]
ENSMUSG00000103209	TEC	Gm37331	predicted gene, 37331 [Source:MGI Symbol;Acc:MGI:5610559]
ENSMUSG00000103214	TEC	Gm38286	predicted gene, 38286 [Source:MGI Symbol;Acc:MGI:5611514]
ENSMUSG00000103241	TEC	Gm38089	predicted gene, 38089 [Source:MGI Symbol;Acc:MGI:5611317]	1.04359	0.58577
ENSMUSG00000103265	processed_pseudogene	Gm2053	predicted gene 2053 [Source:MGI Symbol;Acc:MGI:3780221]
ENSMUSG00000103280	TEC	Gm37277	predicted gene, 37277 [Source:MGI Symbol;Acc:MGI:5610505]
ENSMUSG00000103282	processed_pseudogene	Gm37275	predicted gene, 37275 [Source:MGI Symbol;Acc:MGI:5610503]
ENSMUSG00000103329	TEC	Gm42492	predicted gene 42492 [Source:MGI Symbol;Acc:MGI:5662629]
ENSMUSG00000103355	processed_pseudogene	Gm2147	predicted gene 2147 [Source:MGI Symbol;Acc:MGI:3780316]
ENSMUSG00000103364	TEC	Gm38157	predicted gene, 38157 [Source:MGI Symbol;Acc:MGI:5611385]	0.723246	0.819008
ENSMUSG00000103377	TEC	Gm37180	predicted gene, 37180 [Source:MGI Symbol;Acc:MGI:5610408]
ENSMUSG00000103411	processed_pseudogene	Gm18300	predicted gene, 18300 [Source:MGI Symbol;Acc:MGI:5010485]
ENSMUSG00000103448	TEC	Gm37133	predicted gene, 37133 [Source:MGI Symbol;Acc:MGI:5610361]
ENSMUSG00000103482	TEC	Gm37999	predicted gene, 37999 [Source:MGI Symbol;Acc:MGI:5611227]
ENSMUSG00000103492	TEC	Gm37412	predicted gene, 37412 [Source:MGI Symbol;Acc:MGI:5610640]	-0.430895	0.891563
ENSMUSG00000103494	TEC	Gm37410	predicted gene, 37410 [Source:MGI Symbol;Acc:MGI:5610638]
ENSMUSG00000103495	TEC	Gm37409	predicted gene, 37409 [Source:MGI Symbol;Acc:MGI:5610637]	0.318803	0.88445
ENSMUSG00000103498	processed_pseudogene	Gm18984	predicted gene, 18984 [Source:MGI Symbol;Acc:MGI:5011169]
ENSMUSG00000103506	TEC	Gm38376	predicted gene, 38376 [Source:MGI Symbol;Acc:MGI:5611604]	0.92145	0.48214
ENSMUSG00000103509	TEC	Gm38372	predicted gene, 38372 [Source:MGI Symbol;Acc:MGI:5611600]	-2.23014	0.247125
ENSMUSG00000103519	TEC	Gm37429	predicted gene, 37429 [Source:MGI Symbol;Acc:MGI:5610657]
ENSMUSG00000103521	processed_pseudogene	Gm29730	predicted gene, 29730 [Source:MGI Symbol;Acc:MGI:5588889]
ENSMUSG00000103548	processed_pseudogene	Gm37670	predicted gene, 37670 [Source:MGI Symbol;Acc:MGI:5610898]
ENSMUSG00000103557	processed_pseudogene	Gm38216	predicted gene, 38216 [Source:MGI Symbol;Acc:MGI:5611444]
ENSMUSG00000103561	TEC	Gm38069	predicted gene, 38069 [Source:MGI Symbol;Acc:MGI:5611297]	0.723246	0.819008
ENSMUSG00000103563	TEC	8030445P17Rik	RIKEN cDNA 8030445P17 gene [Source:MGI Symbol;Acc:MGI:2442299]
ENSMUSG00000103596	TEC	Gm37354	predicted gene, 37354 [Source:MGI Symbol;Acc:MGI:5610582]
ENSMUSG00000103629	processed_pseudogene	Gm5694	predicted gene 5694 [Source:MGI Symbol;Acc:MGI:3645764]
ENSMUSG00000103709	processed_pseudogene	Nras-ps2	neuroblastoma ras oncogene, pseudogene 2 [Source:MGI Symbol;Acc:MGI:97378]
ENSMUSG00000103716	processed_pseudogene	Gm19430	predicted gene, 19430 [Source:MGI Symbol;Acc:MGI:5011615]
ENSMUSG00000103746	TEC	1700001G17Rik	RIKEN cDNA 1700001G17 gene [Source:MGI Symbol;Acc:MGI:1914753]
ENSMUSG00000103748	TEC	Gm38243	predicted gene, 38243 [Source:MGI Symbol;Acc:MGI:5611471]	0.266724	0.903863
ENSMUSG00000103760	processed_pseudogene	Gm8009	predicted gene 8009 [Source:MGI Symbol;Acc:MGI:3648650]
ENSMUSG00000103783	TEC	Gm37522	predicted gene, 37522 [Source:MGI Symbol;Acc:MGI:5610750]	1.20557	0.702578
ENSMUSG00000103810	TEC	Gm38005	predicted gene, 38005 [Source:MGI Symbol;Acc:MGI:5611233]	2.21123	0.318781
ENSMUSG00000103819	processed_pseudogene	Gm38008	predicted gene, 38008 [Source:MGI Symbol;Acc:MGI:5611236]
ENSMUSG00000103825	TEC	Gm38178	predicted gene, 38178 [Source:MGI Symbol;Acc:MGI:5611406]	-0.430895	0.891563
ENSMUSG00000103845	processed_pseudogene	Gm19026	predicted gene, 19026 [Source:MGI Symbol;Acc:MGI:5011211]
ENSMUSG00000103884	TEC	Gm37005	predicted gene, 37005 [Source:MGI Symbol;Acc:MGI:5610233]	0.723246	0.819008
ENSMUSG00000103889	TEC	Gm37011	predicted gene, 37011 [Source:MGI Symbol;Acc:MGI:5610239]	-0.374869	0.874584
ENSMUSG00000103903	processed_pseudogene	Rps2-ps2	ribosomal protein S2, pseudogene 2 [Source:MGI Symbol;Acc:MGI:3645546]
ENSMUSG00000103922	processed_pseudogene	Gm6123	predicted gene 6123 [Source:MGI Symbol;Acc:MGI:3647047]
ENSMUSG00000103924	TEC	Gm37895	predicted gene, 37895 [Source:MGI Symbol;Acc:MGI:5611123]
ENSMUSG00000103933	processed_pseudogene	Gm36964	predicted gene, 36964 [Source:MGI Symbol;Acc:MGI:5610192]	-0.430895	0.891563
ENSMUSG00000103936	processed_pseudogene	Gm36965	predicted gene, 36965 [Source:MGI Symbol;Acc:MGI:5610193]
ENSMUSG00000103997	processed_pseudogene	Gm38027	predicted gene, 38027 [Source:MGI Symbol;Acc:MGI:5611255]
ENSMUSG00000104002	antisense	Gm38336	predicted gene, 38336 [Source:MGI Symbol;Acc:MGI:5611564]
ENSMUSG00000104017	TEC	Gm37363	predicted gene, 37363 [Source:MGI Symbol;Acc:MGI:5610591]
ENSMUSG00000104025	TEC	E330040D14Rik	RIKEN cDNA E330040D14 gene [Source:MGI Symbol;Acc:MGI:3649088]
ENSMUSG00000104027	TEC	Gm37211	predicted gene, 37211 [Source:MGI Symbol;Acc:MGI:5610439]
ENSMUSG00000104046	TEC	Gm37567	predicted gene, 37567 [Source:MGI Symbol;Acc:MGI:5610795]	0.104081	0.848753	0.973989
ENSMUSG00000104095	TEC	Gm37315	predicted gene, 37315 [Source:MGI Symbol;Acc:MGI:5610543]	-0.605026	0.72154
ENSMUSG00000104098	processed_pseudogene	AA619741	expressed sequence AA619741 [Source:MGI Symbol;Acc:MGI:3035322]
ENSMUSG00000104100	TEC	Gm37880	predicted gene, 37880 [Source:MGI Symbol;Acc:MGI:5611108]	-0.430895	0.891563
ENSMUSG00000104123	TEC	Gm37483	predicted gene, 37483 [Source:MGI Symbol;Acc:MGI:5610711]
ENSMUSG00000104132	TEC	Gm36952	predicted gene, 36952 [Source:MGI Symbol;Acc:MGI:5610180]
ENSMUSG00000104133	TEC	4921511E07Rik	RIKEN cDNA 4921511E07 gene [Source:MGI Symbol;Acc:MGI:1918145]
ENSMUSG00000104138	TEC	Gm36949	predicted gene, 36949 [Source:MGI Symbol;Acc:MGI:5610177]
ENSMUSG00000104149	TEC	Gm37138	predicted gene, 37138 [Source:MGI Symbol;Acc:MGI:5610366]	-1.39638	0.271183
ENSMUSG00000104165	TEC	Gm38249	predicted gene, 38249 [Source:MGI Symbol;Acc:MGI:5611477]
ENSMUSG00000104170	TEC	Gm37702	predicted gene, 37702 [Source:MGI Symbol;Acc:MGI:5610930]	0.146178	0.962194
ENSMUSG00000104209	TEC	Gm37400	predicted gene, 37400 [Source:MGI Symbol;Acc:MGI:5610628]
ENSMUSG00000104217	protein_coding	Gm37988	predicted gene, 37988 [Source:MGI Symbol;Acc:MGI:5611216]	0.190134	0.318826	0.747955
ENSMUSG00000104221	TEC	Gm37051	predicted gene, 37051 [Source:MGI Symbol;Acc:MGI:5610279]
ENSMUSG00000104226	processed_pseudogene	Gm7470	predicted gene 7470 [Source:MGI Symbol;Acc:MGI:3645544]
ENSMUSG00000104230	lincRNA	Gm37591	predicted gene, 37591 [Source:MGI Symbol;Acc:MGI:5610819]
ENSMUSG00000104238	processed_transcript	Gm37587	predicted gene, 37587 [Source:MGI Symbol;Acc:MGI:5610815]	-1.72919	0.474096
ENSMUSG00000104257	TEC	Gm20172	predicted gene, 20172 [Source:MGI Symbol;Acc:MGI:5012357]
ENSMUSG00000104313	TEC	Gm37911	predicted gene, 37911 [Source:MGI Symbol;Acc:MGI:5611139]
ENSMUSG00000104315	TEC	Gm37906	predicted gene, 37906 [Source:MGI Symbol;Acc:MGI:5611134]	0.175576	0.931991
ENSMUSG00000104328	lincRNA	Gm37323	predicted gene, 37323 [Source:MGI Symbol;Acc:MGI:5610551]
ENSMUSG00000104352	processed_pseudogene	Gm7182	predicted gene 7182 [Source:MGI Symbol;Acc:MGI:3644877]
ENSMUSG00000104358	TEC	Gm37127	predicted gene, 37127 [Source:MGI Symbol;Acc:MGI:5610355]	-0.175047	0.924039
ENSMUSG00000104379	TEC	Gm37509	predicted gene, 37509 [Source:MGI Symbol;Acc:MGI:5610737]	0.14618	0.957796
ENSMUSG00000104385	processed_pseudogene	Gm7449	predicted gene 7449 [Source:MGI Symbol;Acc:MGI:3647895]
ENSMUSG00000104397	lincRNA	Gm37958	predicted gene, 37958 [Source:MGI Symbol;Acc:MGI:5611186]
ENSMUSG00000104416	TEC	Gm37067	predicted gene, 37067 [Source:MGI Symbol;Acc:MGI:5610295]
ENSMUSG00000104417	lincRNA	Gm37068	predicted gene, 37068 [Source:MGI Symbol;Acc:MGI:5610296]
ENSMUSG00000104428	processed_pseudogene	Gm18299	predicted gene, 18299 [Source:MGI Symbol;Acc:MGI:5010484]
ENSMUSG00000104433	TEC	Gm37426	predicted gene, 37426 [Source:MGI Symbol;Acc:MGI:5610654]
ENSMUSG00000104498	TEC	Gm37110	predicted gene, 37110 [Source:MGI Symbol;Acc:MGI:5610338]
ENSMUSG00000104504	processed_pseudogene	Gm7445	predicted gene 7445 [Source:MGI Symbol;Acc:MGI:3644942]
ENSMUSG00000104516	TEC	Gm9884	predicted gene 9884 [Source:MGI Symbol;Acc:MGI:3642830]
ENSMUSG00000104518	TEC	Gm37162	predicted gene, 37162 [Source:MGI Symbol;Acc:MGI:5610390]
ENSMUSG00000105982	miRNA	Mir6896	microRNA 6896 [Source:MGI Symbol;Acc:MGI:5562721]
ENSMUSG00000004364	protein_coding	Cul3	cullin 3 [Source:MGI Symbol;Acc:MGI:1347360]	-0.254759	0.31222	0.742654
ENSMUSG00000004872	protein_coding	Pax3	paired box 3 [Source:MGI Symbol;Acc:MGI:97487]
ENSMUSG00000006299	protein_coding	Aamp	angio-associated migratory protein [Source:MGI Symbol;Acc:MGI:107809]	0.106386	0.418019	0.817783
ENSMUSG00000006301	protein_coding	Tmbim1	transmembrane BAX inhibitor motif containing 1 [Source:MGI Symbol;Acc:MGI:1916910]	0.00655767	0.979318	0.996639
ENSMUSG00000006304	protein_coding	Arpc2	actin related protein 2/3 complex, subunit 2 [Source:MGI Symbol;Acc:MGI:1923959]	-0.239888	0.194604	0.62518
ENSMUSG00000006538	protein_coding	Ihh	Indian hedgehog [Source:MGI Symbol;Acc:MGI:96533]	-1.84106	0.276561
ENSMUSG00000006542	protein_coding	Prkag3	protein kinase, AMP-activated, gamma 3 non-catalytic subunit [Source:MGI Symbol;Acc:MGI:1891343]	-0.430895	0.891563
ENSMUSG00000010290	protein_coding	AI597479	expressed sequence AI597479 [Source:MGI Symbol;Acc:MGI:2138299]	0.835018	0.0430267	0.294317
ENSMUSG00000010453	protein_coding	Kansl3	KAT8 regulatory NSL complex subunit 3 [Source:MGI Symbol;Acc:MGI:1918055]	0.816819	0.00536712	0.0728297
ENSMUSG00000018417	protein_coding	Myo1b	myosin IB [Source:MGI Symbol;Acc:MGI:107752]	0.00718632	0.966072	0.993842
ENSMUSG00000025971	protein_coding	Maip1	matrix AAA peptidase interacting protein 1 [Source:MGI Symbol;Acc:MGI:1915365]	0.155825	0.600335	0.903399
ENSMUSG00000025977	protein_coding	Boll	boule homolog, RNA binding protein [Source:MGI Symbol;Acc:MGI:1922638]	-0.430895	0.891563
ENSMUSG00000025978	protein_coding	Rftn2	raftlin family member 2 [Source:MGI Symbol;Acc:MGI:1921263]	0.958713	0.54438
ENSMUSG00000025979	protein_coding	Mob4	MOB family member 4, phocein [Source:MGI Symbol;Acc:MGI:104899]	0.17872	0.399426	0.808817
ENSMUSG00000025980	protein_coding	Hspd1	heat shock protein 1 (chaperonin) [Source:MGI Symbol;Acc:MGI:96242]	0.232312	0.0680172	0.376727
ENSMUSG00000025981	protein_coding	Coq10b	coenzyme Q10B [Source:MGI Symbol;Acc:MGI:1915126]	-0.676547	0.0235482	0.20479
ENSMUSG00000025982	protein_coding	Sf3b1	splicing factor 3b, subunit 1 [Source:MGI Symbol;Acc:MGI:1932339]	-0.145946	0.327526	0.75485
ENSMUSG00000025983	protein_coding	Ccdc150	coiled-coil domain containing 150 [Source:MGI Symbol;Acc:MGI:1925266]	1.82936	0.438274
ENSMUSG00000025986	protein_coding	Slc39a10	solute carrier family 39 (zinc transporter), member 10 [Source:MGI Symbol;Acc:MGI:1914515]	-0.26249	0.672215	0.921204
ENSMUSG00000025993	protein_coding	Slc40a1	solute carrier family 40 (iron-regulated transporter), member 1 [Source:MGI Symbol;Acc:MGI:1315204]	-0.164886	0.389897	0.803493
ENSMUSG00000025995	protein_coding	Wdr75	WD repeat domain 75 [Source:MGI Symbol;Acc:MGI:1920924]	-0.291943	0.456684	0.839912
ENSMUSG00000026009	protein_coding	Icos	inducible T cell co-stimulator [Source:MGI Symbol;Acc:MGI:1858745]	0.681984	0.784536
ENSMUSG00000026011	protein_coding	Ctla4	cytotoxic T-lymphocyte-associated protein 4 [Source:MGI Symbol;Acc:MGI:88556]
ENSMUSG00000026012	protein_coding	Cd28	CD28 antigen [Source:MGI Symbol;Acc:MGI:88327]	0.683576	0.767029
ENSMUSG00000026014	protein_coding	Raph1	Ras association (RalGDS/AF-6) and pleckstrin homology domains 1 [Source:MGI Symbol;Acc:MGI:1924550]	-0.326595	0.0518335	0.328438
ENSMUSG00000026017	protein_coding	Carf	calcium response factor [Source:MGI Symbol;Acc:MGI:2182269]	0.317296	0.544006	0.884548
ENSMUSG00000026018	protein_coding	Ica1l	islet cell autoantigen 1-like [Source:MGI Symbol;Acc:MGI:1917625]	-0.486685	0.775882
ENSMUSG00000026019	protein_coding	Wdr12	WD repeat domain 12 [Source:MGI Symbol;Acc:MGI:1927241]	0.225173	0.458866	0.841014
ENSMUSG00000026020	protein_coding	Nop58	NOP58 ribonucleoprotein [Source:MGI Symbol;Acc:MGI:1933184]	0.214728	0.542261	0.88315
ENSMUSG00000026021	protein_coding	Sumo1	small ubiquitin-like modifier 1 [Source:MGI Symbol;Acc:MGI:1197010]	-0.344218	0.0541662	0.334697
ENSMUSG00000026023	protein_coding	Cdk15	cyclin-dependent kinase 15 [Source:MGI Symbol;Acc:MGI:3583944]
ENSMUSG00000026024	protein_coding	Als2	alsin Rho guanine nucleotide exchange factor [Source:MGI Symbol;Acc:MGI:1921268]	-0.109592	0.66674	0.919943
ENSMUSG00000026027	protein_coding	Stradb	STE20-related kinase adaptor beta [Source:MGI Symbol;Acc:MGI:2144047]	0.664327	0.00290831	0.0457238
ENSMUSG00000026028	protein_coding	Trak2	trafficking protein, kinesin binding 2 [Source:MGI Symbol;Acc:MGI:1918077]	0.54846	0.216093	0.650882
ENSMUSG00000026029	protein_coding	Casp8	caspase 8 [Source:MGI Symbol;Acc:MGI:1261423]	-0.0130003	0.964683	0.993842
ENSMUSG00000026031	protein_coding	Cflar	CASP8 and FADD-like apoptosis regulator [Source:MGI Symbol;Acc:MGI:1336166]	0.713974	0.000133361	0.00374082
ENSMUSG00000026032	protein_coding	Ndufb3	NADH:ubiquinone oxidoreductase subunit B3 [Source:MGI Symbol;Acc:MGI:1913745]	0.0751149	0.715074	0.934061
ENSMUSG00000026034	protein_coding	Clk1	CDC-like kinase 1 [Source:MGI Symbol;Acc:MGI:107403]	0.0259881	0.899986	0.984275
ENSMUSG00000026035	protein_coding	Ppil3	peptidylprolyl isomerase (cyclophilin)-like 3 [Source:MGI Symbol;Acc:MGI:1917475]	0.0640997	0.846134	0.973312
ENSMUSG00000026036	protein_coding	Nif3l1	Ngg1 interacting factor 3-like 1 (S. pombe) [Source:MGI Symbol;Acc:MGI:1929485]	0.0339419	0.914897	0.985811
ENSMUSG00000026037	protein_coding	Orc2	origin recognition complex, subunit 2 [Source:MGI Symbol;Acc:MGI:1328306]	0.877152	0.121075	0.506274
ENSMUSG00000026039	protein_coding	Sgo2a	shugoshin 2A [Source:MGI Symbol;Acc:MGI:1098767]	0.640806	0.714492
ENSMUSG00000026042	protein_coding	Col5a2	collagen, type V, alpha 2 [Source:MGI Symbol;Acc:MGI:88458]	-0.312929	0.687532	0.925214
ENSMUSG00000026043	protein_coding	Col3a1	collagen, type III, alpha 1 [Source:MGI Symbol;Acc:MGI:88453]	0.0257808	0.925707	0.987653
ENSMUSG00000026047	protein_coding	Poglut2	protein O-glucosyltransferase 2 [Source:MGI Symbol;Acc:MGI:1919300]	-0.19518	0.635819	0.912033
ENSMUSG00000026048	protein_coding	Ercc5	excision repair cross-complementing rodent repair deficiency, complementation group 5 [Source:MGI Symbol;Acc:MGI:103582]	-0.129546	0.737493	0.941535
ENSMUSG00000026049	protein_coding	Tex30	testis expressed 30 [Source:MGI Symbol;Acc:MGI:1922873]	-0.402259	0.377623	0.793497
ENSMUSG00000026051	protein_coding	Ecrg4	ECRG4 augurin precursor [Source:MGI Symbol;Acc:MGI:1926146]	0.723246	0.819008
ENSMUSG00000026062	protein_coding	Slc9a2	solute carrier family 9 (sodium/hydrogen exchanger), member 2 [Source:MGI Symbol;Acc:MGI:105075]
ENSMUSG00000026065	protein_coding	Slc9a4	solute carrier family 9 (sodium/hydrogen exchanger), member 4 [Source:MGI Symbol;Acc:MGI:105074]
ENSMUSG00000026068	protein_coding	Il18rap	interleukin 18 receptor accessory protein [Source:MGI Symbol;Acc:MGI:1338888]	-1.52572	0.397482
ENSMUSG00000026069	protein_coding	Il1rl1	interleukin 1 receptor-like 1 [Source:MGI Symbol;Acc:MGI:98427]	-0.430895	0.891563
ENSMUSG00000026070	protein_coding	Il18r1	interleukin 18 receptor 1 [Source:MGI Symbol;Acc:MGI:105383]	2.36357	0.116104
ENSMUSG00000026072	protein_coding	Il1r1	interleukin 1 receptor, type I [Source:MGI Symbol;Acc:MGI:96545]	0.482548	0.206436	0.63796
ENSMUSG00000026073	protein_coding	Il1r2	interleukin 1 receptor, type II [Source:MGI Symbol;Acc:MGI:96546]	1.60758	0.465186
ENSMUSG00000026074	protein_coding	Map4k4	mitogen-activated protein kinase kinase kinase kinase 4 [Source:MGI Symbol;Acc:MGI:1349394]	0.396959	0.472687	0.847099
ENSMUSG00000026077	protein_coding	Npas2	neuronal PAS domain protein 2 [Source:MGI Symbol;Acc:MGI:109232]	2.2682	0.207741
ENSMUSG00000026078	protein_coding	Pdcl3	phosducin-like 3 [Source:MGI Symbol;Acc:MGI:1916083]	-0.00935408	0.973284	0.99592
ENSMUSG00000026080	protein_coding	Chst10	carbohydrate sulfotransferase 10 [Source:MGI Symbol;Acc:MGI:2138283]	-0.430895	0.891563
ENSMUSG00000026082	protein_coding	Rev1	REV1, DNA directed polymerase [Source:MGI Symbol;Acc:MGI:1929074]	-0.511111	0.17997	0.604768
ENSMUSG00000026083	protein_coding	Eif5b	eukaryotic translation initiation factor 5B [Source:MGI Symbol;Acc:MGI:2441772]	-0.165552	0.387484	0.802478
ENSMUSG00000026085	protein_coding	Lyg1	lysozyme G-like 1 [Source:MGI Symbol;Acc:MGI:1916791]
ENSMUSG00000026087	protein_coding	Mrpl30	mitochondrial ribosomal protein L30 [Source:MGI Symbol;Acc:MGI:1333820]	0.0379298	0.818966	0.966625
ENSMUSG00000026088	protein_coding	Mitd1	MIT, microtubule interacting and transport, domain containing 1 [Source:MGI Symbol;Acc:MGI:1916278]	-0.120163	0.766453	0.950237
ENSMUSG00000026090	protein_coding	2010300C02Rik	RIKEN cDNA 2010300C02 gene [Source:MGI Symbol;Acc:MGI:1919347]	-1.11546	0.705115
ENSMUSG00000026094	protein_coding	Stk17b	serine/threonine kinase 17b (apoptosis-inducing) [Source:MGI Symbol;Acc:MGI:2138162]	-0.770577	0.10314	0.468707
ENSMUSG00000026095	protein_coding	Asnsd1	asparagine synthetase domain containing 1 [Source:MGI Symbol;Acc:MGI:1917646]	0.0585861	0.797577	0.959504
ENSMUSG00000026096	protein_coding	Osgepl1	O-sialoglycoprotein endopeptidase-like 1 [Source:MGI Symbol;Acc:MGI:1919335]	-0.333758	0.200679	0.631812
ENSMUSG00000026097	protein_coding	Ormdl1	ORM1-like 1 (S. cerevisiae) [Source:MGI Symbol;Acc:MGI:2181669]	0.232272	0.341781	0.765776
ENSMUSG00000026098	protein_coding	Pms1	PMS1 homolog 1, mismatch repair system component [Source:MGI Symbol;Acc:MGI:1202302]	1.04163	0.104933	0.472421
ENSMUSG00000026100	protein_coding	Mstn	myostatin [Source:MGI Symbol;Acc:MGI:95691]
ENSMUSG00000026102	protein_coding	Inpp1	inositol polyphosphate-1-phosphatase [Source:MGI Symbol;Acc:MGI:104848]	-0.505549	0.259247	0.69344
ENSMUSG00000026103	protein_coding	Gls	glutaminase [Source:MGI Symbol;Acc:MGI:95752]	-1.58445	0.014727	0.150842
ENSMUSG00000026104	protein_coding	Stat1	signal transducer and activator of transcription 1 [Source:MGI Symbol;Acc:MGI:103063]	-0.0473896	0.865911	0.976583
ENSMUSG00000026107	protein_coding	Nabp1	nucleic acid binding protein 1 [Source:MGI Symbol;Acc:MGI:1923258]	0.25702	0.387429	0.802478
ENSMUSG00000026109	protein_coding	Tmeff2	transmembrane protein with EGF-like and two follistatin-like domains 2 [Source:MGI Symbol;Acc:MGI:1861735]	-0.168817	0.914809
ENSMUSG00000026110	protein_coding	Mgat4a	mannoside acetylglucosaminyltransferase 4, isoenzyme A [Source:MGI Symbol;Acc:MGI:2662992]	-0.506322	0.595764
ENSMUSG00000026111	protein_coding	Unc50	unc-50 homolog [Source:MGI Symbol;Acc:MGI:1914637]	0.255215	0.24954	0.685043
ENSMUSG00000026112	protein_coding	Coa5	cytochrome C oxidase assembly factor 5 [Source:MGI Symbol;Acc:MGI:1923428]	0.367999	0.0545502	0.336211
ENSMUSG00000026113	protein_coding	Inpp4a	inositol polyphosphate-4-phosphatase, type I [Source:MGI Symbol;Acc:MGI:1931123]	-0.00866668	0.97692	0.996428
ENSMUSG00000026114	protein_coding	Cnga3	cyclic nucleotide gated channel alpha 3 [Source:MGI Symbol;Acc:MGI:1341818]
ENSMUSG00000026116	protein_coding	Tmem131	transmembrane protein 131 [Source:MGI Symbol;Acc:MGI:1927110]	0.700513	0.168085	0.584345
ENSMUSG00000026117	protein_coding	Zap70	zeta-chain (TCR) associated protein kinase [Source:MGI Symbol;Acc:MGI:99613]	-0.391074	0.14181	0.541946
ENSMUSG00000026121	protein_coding	Sema4c	sema domain, immunoglobulin domain (Ig), transmembrane domain (TM) and short cytoplasmic domain, (semaphorin) 4C [Source:MGI Symbol;Acc:MGI:109252]	-0.377631	0.859331
ENSMUSG00000026782	protein_coding	Abi2	abl-interactor 2 [Source:MGI Symbol;Acc:MGI:106913]	0.161905	0.752456	0.945595
ENSMUSG00000037138	protein_coding	Aff3	AF4/FMR2 family, member 3 [Source:MGI Symbol;Acc:MGI:106927]	-0.375785	0.869305
ENSMUSG00000037216	protein_coding	Lipt1	lipoyltransferase 1 [Source:MGI Symbol;Acc:MGI:3645211]	0.342264	0.453304	0.838411
ENSMUSG00000037351	protein_coding	Actr1b	ARP1 actin-related protein 1B, centractin beta [Source:MGI Symbol;Acc:MGI:1917446]	0.634374	0.00794409	0.0971988
ENSMUSG00000037408	protein_coding	Cnnm4	cyclin M4 [Source:MGI Symbol;Acc:MGI:2151060]	1.19347	0.0276069	0.22658
ENSMUSG00000037432	protein_coding	Fer1l5	fer-1-like 5 (C. elegans) [Source:MGI Symbol;Acc:MGI:3616091]	-0.592518	0.628516
ENSMUSG00000037447	protein_coding	Arid5a	AT rich interactive domain 5A (MRF1-like) [Source:MGI Symbol;Acc:MGI:2443039]	-0.828665	0.67097
ENSMUSG00000037470	protein_coding	Uggt1	UDP-glucose glycoprotein glucosyltransferase 1 [Source:MGI Symbol;Acc:MGI:2443162]	0.515025	0.0373481	0.274066
ENSMUSG00000038079	protein_coding	Tmem237	transmembrane protein 237 [Source:MGI Symbol;Acc:MGI:2138365]	0.223202	0.694747	0.926732
ENSMUSG00000038174	protein_coding	Fam126b	family with sequence similarity 126, member B [Source:MGI Symbol;Acc:MGI:1098784]	-0.177429	0.510086	0.870095
ENSMUSG00000038242	protein_coding	Aox4	aldehyde oxidase 4 [Source:MGI Symbol;Acc:MGI:1919122]
ENSMUSG00000038305	protein_coding	Spats2l	spermatogenesis associated, serine-rich 2-like [Source:MGI Symbol;Acc:MGI:1914448]	0.648908	0.382461	0.797861
ENSMUSG00000038323	protein_coding	1700066M21Rik	RIKEN cDNA 1700066M21 gene [Source:MGI Symbol;Acc:MGI:1920717]	0.661604	0.0161467	0.159652
ENSMUSG00000038331	protein_coding	Satb2	special AT-rich sequence binding protein 2 [Source:MGI Symbol;Acc:MGI:2679336]	-0.373971	0.88
ENSMUSG00000038349	protein_coding	Plcl1	phospholipase C-like 1 [Source:MGI Symbol;Acc:MGI:3036262]	-0.327841	0.868476
ENSMUSG00000041040	protein_coding	Fam117b	family with sequence similarity 117, member B [Source:MGI Symbol;Acc:MGI:1920000]	0.0914047	0.910585	0.985184
ENSMUSG00000041075	protein_coding	Fzd7	frizzled class receptor 7 [Source:MGI Symbol;Acc:MGI:108570]	-0.3972	0.394187	0.806861
ENSMUSG00000041144	protein_coding	Dnah7b	dynein, axonemal, heavy chain 7B [Source:MGI Symbol;Acc:MGI:2684953]	-1.74911	0.413935
ENSMUSG00000041303	protein_coding	Gtf3c3	general transcription factor IIIC, polypeptide 3 [Source:MGI Symbol;Acc:MGI:2138383]	0.0117124	0.969141	0.994477
ENSMUSG00000041426	protein_coding	Hibch	3-hydroxyisobutyryl-Coenzyme A hydrolase [Source:MGI Symbol;Acc:MGI:1923792]	-0.403792	0.0295268	0.236073
ENSMUSG00000041439	protein_coding	Mfsd6	major facilitator superfamily domain containing 6 [Source:MGI Symbol;Acc:MGI:1922925]	0.00889282	0.986798	0.997459
ENSMUSG00000041684	protein_coding	Bivm	basic, immunoglobulin-like variable motif containing [Source:MGI Symbol;Acc:MGI:2179809]	-0.170922	0.626437	0.908908
ENSMUSG00000041763	protein_coding	Tpp2	tripeptidyl peptidase II [Source:MGI Symbol;Acc:MGI:102724]	0.0161125	0.948357	0.992131
ENSMUSG00000041878	antisense	8430432A02Rik	RIKEN cDNA 8430432A02 gene [Source:MGI Symbol;Acc:MGI:1918774]	0.146179	0.959624
ENSMUSG00000041907	protein_coding	Gpr45	G protein-coupled receptor 45 [Source:MGI Symbol;Acc:MGI:2135882]
ENSMUSG00000041945	protein_coding	Mfsd9	major facilitator superfamily domain containing 9 [Source:MGI Symbol;Acc:MGI:2443548]	0.343279	0.745128
ENSMUSG00000042807	protein_coding	Hecw2	HECT, C2 and WW domain containing E3 ubiquitin protein ligase 2 [Source:MGI Symbol;Acc:MGI:2685817]	-0.987941	0.224354	0.66036
ENSMUSG00000043015	protein_coding	Nemp2	nuclear envelope integral membrane protein 2 [Source:MGI Symbol;Acc:MGI:2444113]	0.210707	0.868742
ENSMUSG00000043629	protein_coding	1700019D03Rik	RIKEN cDNA 1700019D03 gene [Source:MGI Symbol;Acc:MGI:1914330]	-0.697233	0.57242
ENSMUSG00000044457	transcribed_processed_pseudogene	Stk-ps2	serine/threonine kinase 2 [Source:MGI Symbol;Acc:MGI:3643324]
ENSMUSG00000045216	protein_coding	Hs6st1	heparan sulfate 6-O-sulfotransferase 1 [Source:MGI Symbol;Acc:MGI:1354958]	-0.513962	0.0133928	0.139996
ENSMUSG00000045336	protein_coding	Hsfy2	heat shock transcription factor, Y-linked 2 [Source:MGI Symbol;Acc:MGI:1918316]
ENSMUSG00000045515	protein_coding	Pou3f3	POU domain, class 3, transcription factor 3 [Source:MGI Symbol;Acc:MGI:102564]
ENSMUSG00000045954	protein_coding	Cavin2	caveolae associated 2 [Source:MGI Symbol;Acc:MGI:99513]	-0.58929	0.0272088	0.224761
ENSMUSG00000046337	protein_coding	Fam178b	family with sequence similarity 178, member B [Source:MGI Symbol;Acc:MGI:3026913]	-0.430895	0.891563
ENSMUSG00000046828	protein_coding	Mettl21e	methyltransferase like 21E [Source:MGI Symbol;Acc:MGI:2685837]
ENSMUSG00000046994	protein_coding	Mars2	methionine-tRNA synthetase 2 (mitochondrial) [Source:MGI Symbol;Acc:MGI:2444136]	0.509397	0.44414	0.833885
ENSMUSG00000047180	protein_coding	Neurl3	neuralized E3 ubiquitin protein ligase 3 [Source:MGI Symbol;Acc:MGI:2429944]	-0.0713686	0.902795	0.984275
ENSMUSG00000047343	protein_coding	Mettl21c	methyltransferase like 21C [Source:MGI Symbol;Acc:MGI:3611450]	0.146181	0.954481
ENSMUSG00000047361	protein_coding	Gm973	predicted gene 973 [Source:MGI Symbol;Acc:MGI:2685819]
ENSMUSG00000047383	lincRNA	AC169382.1	novel transcript	-0.430895	0.891563
ENSMUSG00000047528	protein_coding	Flacc1	flagellum associated containing coiled-coil domains 1 [Source:MGI Symbol;Acc:MGI:1918359]	-1.11156	0.686891
ENSMUSG00000048234	protein_coding	Rnf149	ring finger protein 149 [Source:MGI Symbol;Acc:MGI:2677438]	-0.185519	0.457518	0.840945
ENSMUSG00000048495	protein_coding	Tyw5	tRNA-yW synthesizing protein 5 [Source:MGI Symbol;Acc:MGI:1915986]	0.514547	0.205227	0.637424
ENSMUSG00000048814	protein_coding	Lonrf2	LON peptidase N-terminal domain and ring finger 2 [Source:MGI Symbol;Acc:MGI:1920209]	0.723246	0.819008
ENSMUSG00000049439	protein_coding	Cyp20a1	cytochrome P450, family 20, subfamily a, polypeptide 1 [Source:MGI Symbol;Acc:MGI:1925201]	-0.331324	0.405089	0.811603
ENSMUSG00000050122	protein_coding	Vwa3b	von Willebrand factor A domain containing 3B [Source:MGI Symbol;Acc:MGI:1918103]	-0.277118	0.912561
ENSMUSG00000050967	protein_coding	Creg2	cellular repressor of E1A-stimulated genes 2 [Source:MGI Symbol;Acc:MGI:1928333]	-0.430895	0.891563
ENSMUSG00000051223	protein_coding	Bzw1	basic leucine zipper and W2 domains 1 [Source:MGI Symbol;Acc:MGI:1914132]	0.137783	0.422264	0.820742
ENSMUSG00000051616	lincRNA	C230029F24Rik	RIKEN cDNA C230029F24 gene [Source:MGI Symbol;Acc:MGI:3045370]
ENSMUSG00000052062	protein_coding	Pard3b	par-3 family cell polarity regulator beta [Source:MGI Symbol;Acc:MGI:1919301]	0.770688	0.284609	0.716239
ENSMUSG00000052331	protein_coding	Ankrd44	ankyrin repeat domain 44 [Source:MGI Symbol;Acc:MGI:3045243]	-0.672365	0.217232	0.652085
ENSMUSG00000053640	lincRNA	Gm9915	predicted gene 9915 [Source:MGI Symbol;Acc:MGI:3641924]
ENSMUSG00000054770	protein_coding	Kctd18	potassium channel tetramerisation domain containing 18 [Source:MGI Symbol;Acc:MGI:3603813]	0.345921	0.592537	0.901522
ENSMUSG00000056870	protein_coding	Gulp1	GULP, engulfment adaptor PTB domain containing 1 [Source:MGI Symbol;Acc:MGI:1920407]	-0.819577	0.545173
ENSMUSG00000057173	protein_coding	Rfx8	regulatory factor X 8 [Source:MGI Symbol;Acc:MGI:3588206]
ENSMUSG00000057363	protein_coding	Uxs1	UDP-glucuronate decarboxylase 1 [Source:MGI Symbol;Acc:MGI:1915133]	-0.3339	0.480881	0.853459
ENSMUSG00000058407	protein_coding	Txndc9	thioredoxin domain containing 9 [Source:MGI Symbol;Acc:MGI:2138153]	-0.488666	0.00961569	0.110486
ENSMUSG00000059647	processed_pseudogene	Cbx3-ps7	chromobox 3, pseudogene 7 [Source:MGI Symbol;Acc:MGI:3704187]
ENSMUSG00000060424	lincRNA	Pantr1	POU domain, class 3, transcription factor 3 adjacent noncoding transcript 1 [Source:MGI Symbol;Acc:MGI:1913547]
ENSMUSG00000060679	protein_coding	Mrps9	mitochondrial ribosomal protein S9 [Source:MGI Symbol;Acc:MGI:1916777]	-0.201653	0.373918	0.7924
ENSMUSG00000060715	protein_coding	1700019A02Rik	RIKEN cDNA 1700019A02 gene [Source:MGI Symbol;Acc:MGI:1916647]
ENSMUSG00000060771	protein_coding	Tsga10	testis specific 10 [Source:MGI Symbol;Acc:MGI:2685063]	-0.216106	0.84685
ENSMUSG00000061518	protein_coding	Cox5b	cytochrome c oxidase subunit 5B [Source:MGI Symbol;Acc:MGI:88475]	0.112205	0.378663	0.793901
ENSMUSG00000061584	protein_coding	Lyg2	lysozyme G-like 2 [Source:MGI Symbol;Acc:MGI:2685622]
ENSMUSG00000061863	processed_pseudogene	Gm6822	predicted pseudogene 6822 [Source:MGI Symbol;Acc:MGI:3644721]
ENSMUSG00000062939	protein_coding	Stat4	signal transducer and activator of transcription 4 [Source:MGI Symbol;Acc:MGI:103062]	-1.4312	0.411352
ENSMUSG00000063558	protein_coding	Aox1	aldehyde oxidase 1 [Source:MGI Symbol;Acc:MGI:88035]	1.08472	3.76315e-06	0.000155539
ENSMUSG00000064294	protein_coding	Aox3	aldehyde oxidase 3 [Source:MGI Symbol;Acc:MGI:1918974]	1.67096	4.04038e-17	7.50165e-15
ENSMUSG00000064936	snoRNA	Gm23722	predicted gene, 23722 [Source:MGI Symbol;Acc:MGI:5453499]
ENSMUSG00000064943	snRNA	Gm23240	predicted gene, 23240 [Source:MGI Symbol;Acc:MGI:5453017]
ENSMUSG00000065192	snRNA	Gm23460	predicted gene, 23460 [Source:MGI Symbol;Acc:MGI:5453237]
ENSMUSG00000065255	snoRNA	Gm23974	predicted gene, 23974 [Source:MGI Symbol;Acc:MGI:5453751]
ENSMUSG00000065629	snoRNA	Gm24826	predicted gene, 24826 [Source:MGI Symbol;Acc:MGI:5454603]
ENSMUSG00000066877	protein_coding	Nck2	non-catalytic region of tyrosine kinase adaptor protein 2 [Source:MGI Symbol;Acc:MGI:1306821]	0.809209	0.415603
ENSMUSG00000067336	protein_coding	Bmpr2	bone morphogenetic protein receptor, type II (serine/threonine kinase) [Source:MGI Symbol;Acc:MGI:1095407]	-0.425215	0.082609	0.419117
ENSMUSG00000067604	protein_coding	Nms	neuromedin S [Source:MGI Symbol;Acc:MGI:3583618]
ENSMUSG00000067653	protein_coding	Ankrd23	ankyrin repeat domain 23 [Source:MGI Symbol;Acc:MGI:1925571]	1.59582	0.0838686	0.421796
ENSMUSG00000070896	processed_pseudogene	Rpl23a-ps1	ribosomal protein 23A, pseudogene 1 [Source:MGI Symbol;Acc:MGI:3646201]
ENSMUSG00000070939	protein_coding	Tgfbrap1	transforming growth factor, beta receptor associated protein 1 [Source:MGI Symbol;Acc:MGI:2447427]	0.588002	0.0592583	0.352029
ENSMUSG00000070942	protein_coding	Il1rl2	interleukin 1 receptor-like 2 [Source:MGI Symbol;Acc:MGI:1913107]	0.14618	0.957444
ENSMUSG00000072295	protein_coding	C2cd6	C2 calcium dependent domain containing 6 [Source:MGI Symbol;Acc:MGI:1920713]
ENSMUSG00000072324	processed_pseudogene	Gm8420	predicted gene 8420 [Source:MGI Symbol;Acc:MGI:3645594]
ENSMUSG00000073664	protein_coding	Nbeal1	neurobeachin like 1 [Source:MGI Symbol;Acc:MGI:2444343]	-0.167001	0.500881	0.866227
ENSMUSG00000073676	protein_coding	Hspe1	heat shock protein 1 (chaperonin 10) [Source:MGI Symbol;Acc:MGI:104680]	0.153989	0.243702	0.680757
ENSMUSG00000073678	protein_coding	Pgap1	post-GPI attachment to proteins 1 [Source:MGI Symbol;Acc:MGI:2443342]	-0.275738	0.499374	0.865617
ENSMUSG00000073702	protein_coding	Rpl31	ribosomal protein L31 [Source:MGI Symbol;Acc:MGI:2149632]	-0.0884642	0.653093	0.917118
ENSMUSG00000077345	snoRNA	Snord70	small nucleolar RNA, C/D box 70 [Source:MGI Symbol;Acc:MGI:3819553]	1.38922	0.602878
ENSMUSG00000077358	snoRNA	Gm26293	predicted gene, 26293 [Source:MGI Symbol;Acc:MGI:5456070]
ENSMUSG00000077448	snoRNA	Gm23126	predicted gene, 23126 [Source:MGI Symbol;Acc:MGI:5452903]
ENSMUSG00000077616	snoRNA	Gm25502	predicted gene, 25502 [Source:MGI Symbol;Acc:MGI:5455279]
ENSMUSG00000077704	snoRNA	Snord89	small nucleolar RNA, C/D box 89 [Source:MGI Symbol;Acc:MGI:3819562]	-0.430895	0.891563
ENSMUSG00000077776	snoRNA	Gm22371	predicted gene, 22371 [Source:MGI Symbol;Acc:MGI:5452148]
ENSMUSG00000077939	miRNA	Gm24133	predicted gene, 24133 [Source:MGI Symbol;Acc:MGI:5453910]
ENSMUSG00000078291	processed_pseudogene	Gm3940	predicted gene 3940 [Source:MGI Symbol;Acc:MGI:3782114]
ENSMUSG00000079550	protein_coding	Mpp4	membrane protein, palmitoylated 4 (MAGUK p55 subfamily member 4) [Source:MGI Symbol;Acc:MGI:2386681]	0.251363	0.537368	0.881739
ENSMUSG00000079554	protein_coding	Aox2	aldehyde oxidase 2 [Source:MGI Symbol;Acc:MGI:3529596]	-0.430895	0.891563
ENSMUSG00000079588	protein_coding	Tmem182	transmembrane protein 182 [Source:MGI Symbol;Acc:MGI:1923725]	0.748785	0.390575	0.803784
ENSMUSG00000079610	protein_coding	Ankrd39	ankyrin repeat domain 39 [Source:MGI Symbol;Acc:MGI:1914816]	0.802887	0.171214	0.58895
ENSMUSG00000080054	processed_pseudogene	Rpl12-ps1	ribosomal protein L12, pseudogene 1 [Source:MGI Symbol;Acc:MGI:3646154]
ENSMUSG00000080785	processed_pseudogene	Gm11591	predicted gene 11591 [Source:MGI Symbol;Acc:MGI:3652105]
ENSMUSG00000080800	processed_pseudogene	Gm11582	predicted gene 11582 [Source:MGI Symbol;Acc:MGI:3652084]
ENSMUSG00000081185	processed_pseudogene	Gm4852	predicted pseudogene 4852 [Source:MGI Symbol;Acc:MGI:3643039]
ENSMUSG00000081382	processed_pseudogene	Rpl18-ps1	ribosomal protein L18, pseudogene 1 [Source:MGI Symbol;Acc:MGI:98018]	-0.520846	0.821361
ENSMUSG00000081562	processed_pseudogene	Gm11575	predicted gene 11575 [Source:MGI Symbol;Acc:MGI:3649592]	1.47414	0.469578
ENSMUSG00000082160	processed_pseudogene	Gm11578	predicted gene 11578 [Source:MGI Symbol;Acc:MGI:3650505]
ENSMUSG00000082609	processed_pseudogene	Gm15464	predicted gene 15464 [Source:MGI Symbol;Acc:MGI:3646025]	0.723246	0.819008
ENSMUSG00000082661	processed_pseudogene	Gm11590	predicted gene 11590 [Source:MGI Symbol;Acc:MGI:3652106]
ENSMUSG00000082804	processed_pseudogene	Rpl17-ps1	ribosomal protein L17, pseudogene 1 [Source:MGI Symbol;Acc:MGI:3652107]
ENSMUSG00000083118	processed_pseudogene	Gm11609	predicted gene 11609 [Source:MGI Symbol;Acc:MGI:3694969]
ENSMUSG00000083355	processed_pseudogene	Gm11581	predicted gene 11581 [Source:MGI Symbol;Acc:MGI:3652083]	-0.430895	0.891563
ENSMUSG00000084151	processed_pseudogene	Gm11577	predicted gene 11577 [Source:MGI Symbol;Acc:MGI:3650975]
ENSMUSG00000084400	processed_pseudogene	Gm11576	predicted gene 11576 [Source:MGI Symbol;Acc:MGI:3649593]	-2.03433	0.273167
ENSMUSG00000084531	misc_RNA	Gm25843	predicted gene, 25843 [Source:MGI Symbol;Acc:MGI:5455620]
ENSMUSG00000084817	processed_pseudogene	Gm5526	predicted pseudogene 5526 [Source:MGI Symbol;Acc:MGI:3643066]	0.723246	0.819008
ENSMUSG00000085019	antisense	Pard3bos2	par-3 family cell polarity regulator beta, opposite strand 2 [Source:MGI Symbol;Acc:MGI:3650411]
ENSMUSG00000085054	lincRNA	Gm15834	predicted gene 15834 [Source:MGI Symbol;Acc:MGI:3802168]	0.629482	0.547655
ENSMUSG00000085248	lincRNA	Gm11587	predicted gene 11587 [Source:MGI Symbol;Acc:MGI:3652110]
ENSMUSG00000085280	antisense	Gm16151	predicted gene 16151 [Source:MGI Symbol;Acc:MGI:3801826]
ENSMUSG00000085391	antisense	Gm16150	predicted gene 16150 [Source:MGI Symbol;Acc:MGI:3801827]
ENSMUSG00000085400	antisense	Pard3bos3	par-3 family cell polarity regulator beta, opposite strand 3 [Source:MGI Symbol;Acc:MGI:3651159]	-0.26851	0.791224
ENSMUSG00000085447	lincRNA	9530026F06Rik	RIKEN cDNA 9530026F06 gene [Source:MGI Symbol;Acc:MGI:1924591]
ENSMUSG00000085842	antisense	Pard3bos1	par-3 family cell polarity regulator beta, opposite strand 1 [Source:MGI Symbol;Acc:MGI:1921911]	-0.406046	0.82782
ENSMUSG00000085894	processed_transcript	Gm15832	predicted gene 15832 [Source:MGI Symbol;Acc:MGI:3834078]	0.17439	0.615404	0.906672
ENSMUSG00000085965	lincRNA	2310016D23Rik	RIKEN cDNA 2310016D23 gene [Source:MGI Symbol;Acc:MGI:1923693]
ENSMUSG00000086009	lincRNA	4930587A21Rik	RIKEN cDNA 4930587A21 gene [Source:MGI Symbol;Acc:MGI:1923146]
ENSMUSG00000086064	antisense	4930439A04Rik	RIKEN cDNA 4930439A04 gene [Source:MGI Symbol;Acc:MGI:1925369]	-1.10872	0.674654
ENSMUSG00000086408	lincRNA	Gm11588	predicted gene 11588 [Source:MGI Symbol;Acc:MGI:3650951]
ENSMUSG00000086795	lincRNA	Gm11579	predicted gene 11579 [Source:MGI Symbol;Acc:MGI:3650510]
ENSMUSG00000087022	processed_transcript	9130024F11Rik	RIKEN cDNA 9130024F11 gene [Source:MGI Symbol;Acc:MGI:1926150]	0.213182	0.935826
ENSMUSG00000087131	antisense	Gm16152	predicted gene 16152 [Source:MGI Symbol;Acc:MGI:3802058]	-0.520465	0.820763
ENSMUSG00000087233	processed_pseudogene	Gm43213	predicted gene 43213 [Source:MGI Symbol;Acc:MGI:5663350]	0.146179	0.958566
ENSMUSG00000087374	antisense	Gm15457	predicted gene 15457 [Source:MGI Symbol;Acc:MGI:3705190]
ENSMUSG00000087589	processed_transcript	D430040D24Rik	RIKEN cDNA D430040D24 gene [Source:MGI Symbol;Acc:MGI:2442526]	-0.430895	0.891563
ENSMUSG00000087764	ribozyme	Gm23984	predicted gene, 23984 [Source:MGI Symbol;Acc:MGI:5453761]
ENSMUSG00000087949	snRNA	Gm24251	predicted gene, 24251 [Source:MGI Symbol;Acc:MGI:5454028]
ENSMUSG00000088017	misc_RNA	Gm23829	predicted gene, 23829 [Source:MGI Symbol;Acc:MGI:5453606]
ENSMUSG00000088353	snRNA	Gm24014	predicted gene, 24014 [Source:MGI Symbol;Acc:MGI:5453791]
ENSMUSG00000088848	snoRNA	Gm26352	predicted gene, 26352 [Source:MGI Symbol;Acc:MGI:5456129]
ENSMUSG00000088973	miRNA	Gm23762	predicted gene, 23762 [Source:MGI Symbol;Acc:MGI:5453539]
ENSMUSG00000089088	miRNA	Gm24001	predicted gene, 24001 [Source:MGI Symbol;Acc:MGI:5453778]
ENSMUSG00000089093	snoRNA	Snord11	small nucleolar RNA, C/D box 11 [Source:MGI Symbol;Acc:MGI:3819516]
ENSMUSG00000089141	misc_RNA	Gm23409	predicted gene, 23409 [Source:MGI Symbol;Acc:MGI:5453186]
ENSMUSG00000089245	miRNA	Gm24053	predicted gene, 24053 [Source:MGI Symbol;Acc:MGI:5453830]
ENSMUSG00000089275	snoRNA	Gm24548	predicted gene, 24548 [Source:MGI Symbol;Acc:MGI:5454325]
ENSMUSG00000089276	misc_RNA	Gm24545	predicted gene, 24545 [Source:MGI Symbol;Acc:MGI:5454322]
ENSMUSG00000089334	snoRNA	Gm24349	predicted gene, 24349 [Source:MGI Symbol;Acc:MGI:5454126]
ENSMUSG00000089512	snoRNA	Gm26287	predicted gene, 26287 [Source:MGI Symbol;Acc:MGI:5456064]
ENSMUSG00000089546	snRNA	Gm25839	predicted gene, 25839 [Source:MGI Symbol;Acc:MGI:5455616]
ENSMUSG00000089670	processed_pseudogene	Gm16581	predicted gene 16581 [Source:MGI Symbol;Acc:MGI:4415001]
ENSMUSG00000089703	processed_pseudogene	Gm15833	predicted gene 15833 [Source:MGI Symbol;Acc:MGI:3801794]
ENSMUSG00000089767	antisense	4930556I23Rik	RIKEN cDNA 4930556I23 gene [Source:MGI Symbol;Acc:MGI:1922520]	-0.430895	0.891563
ENSMUSG00000089802	processed_pseudogene	Gm16107	predicted gene 16107 [Source:MGI Symbol;Acc:MGI:3801820]	-0.430895	0.891563
ENSMUSG00000089822	antisense	Gm15759	predicted gene 15759 [Source:MGI Symbol;Acc:MGI:3783202]
ENSMUSG00000089877	processed_pseudogene	Gm16102	predicted gene 16102 [Source:MGI Symbol;Acc:MGI:3802041]
ENSMUSG00000089906	processed_pseudogene	Gm6428	predicted pseudogene 6428 [Source:MGI Symbol;Acc:MGI:3649065]
ENSMUSG00000090106	processed_pseudogene	Gm15838	predicted gene 15838 [Source:MGI Symbol;Acc:MGI:3801943]
ENSMUSG00000090243	processed_pseudogene	Gm16103	predicted gene 16103 [Source:MGI Symbol;Acc:MGI:3802086]
ENSMUSG00000090682	processed_pseudogene	Gm3852	predicted gene 3852 [Source:MGI Symbol;Acc:MGI:3782024]
ENSMUSG00000091283	antisense	Gm17234	predicted gene 17234 [Source:MGI Symbol;Acc:MGI:4938061]
ENSMUSG00000091844	protein_coding	Gm8251	predicted gene 8251 [Source:MGI Symbol;Acc:MGI:3647616]	0.723246	0.819008
ENSMUSG00000091937	protein_coding	Gm3646	predicted gene 3646 [Source:MGI Symbol;Acc:MGI:3781822]
ENSMUSG00000092553	processed_pseudogene	Gm20428	predicted gene 20428 [Source:MGI Symbol;Acc:MGI:5141893]
ENSMUSG00000092563	processed_pseudogene	Gm3617	predicted gene 3617 [Source:MGI Symbol;Acc:MGI:3781793]
ENSMUSG00000092657	miRNA	Gm25240	predicted gene, 25240 [Source:MGI Symbol;Acc:MGI:5455017]	1.27363	0.639532
ENSMUSG00000092790	miRNA	Gm22693	predicted gene, 22693 [Source:MGI Symbol;Acc:MGI:5452470]
ENSMUSG00000092906	miRNA	Gm25736	predicted gene, 25736 [Source:MGI Symbol;Acc:MGI:5455513]
ENSMUSG00000093436	sense_overlapping	Gm20646	predicted gene 20646 [Source:MGI Symbol;Acc:MGI:5313093]
ENSMUSG00000094013	snRNA	Gm25829	predicted gene, 25829 [Source:MGI Symbol;Acc:MGI:5455606]
ENSMUSG00000094128	miRNA	Gm23943	predicted gene, 23943 [Source:MGI Symbol;Acc:MGI:5453720]
ENSMUSG00000094136	processed_pseudogene	Gm5973	predicted gene 5973 [Source:MGI Symbol;Acc:MGI:3646541]
ENSMUSG00000094245	snRNA	Gm23966	predicted gene, 23966 [Source:MGI Symbol;Acc:MGI:5453743]
ENSMUSG00000094497	processed_pseudogene	Gm8210	predicted pseudogene 8210 [Source:MGI Symbol;Acc:MGI:3643593]
ENSMUSG00000094968	miRNA	Gm22419	predicted gene, 22419 [Source:MGI Symbol;Acc:MGI:5452196]
ENSMUSG00000095121	snRNA	Gm23216	predicted gene, 23216 [Source:MGI Symbol;Acc:MGI:5452993]
ENSMUSG00000095757	miRNA	Gm24180	predicted gene, 24180 [Source:MGI Symbol;Acc:MGI:5453957]
ENSMUSG00000095944	rRNA	n-R5s210	nuclear encoded rRNA 5S 210 [Source:MGI Symbol;Acc:MGI:4422075]
ENSMUSG00000096047	rRNA	n-R5s211	nuclear encoded rRNA 5S 211 [Source:MGI Symbol;Acc:MGI:4422076]
ENSMUSG00000096141	protein_coding	Dnah7a	dynein, axonemal, heavy chain 7A [Source:MGI Symbol;Acc:MGI:2685838]
ENSMUSG00000096973	processed_pseudogene	Gm5974	predicted gene 5974 [Source:MGI Symbol;Acc:MGI:3646540]
ENSMUSG00000097063	processed_transcript	Pantr2	POU domain, class 3, transcription factor 3 adjacent noncoding transcript 2 [Source:MGI Symbol;Acc:MGI:1913870]
ENSMUSG00000097083	antisense	D930019O06Rik	RIKEN cDNA D930019O06 [Source:MGI Symbol;Acc:MGI:3043219]	-1.75844	0.220892
ENSMUSG00000097268	antisense	Gm26805	predicted gene, 26805 [Source:MGI Symbol;Acc:MGI:5477299]
ENSMUSG00000097291	transcribed_processed_pseudogene	Gm18828	predicted gene, 18828 [Source:MGI Symbol;Acc:MGI:5011013]
ENSMUSG00000097519	lincRNA	4930558J18Rik	RIKEN cDNA 4930558J18 gene [Source:MGI Symbol;Acc:MGI:1922573]	-0.430895	0.891563
ENSMUSG00000097573	antisense	G730003C15Rik	RIKEN cDNA G730003C15 gene [Source:MGI Symbol;Acc:MGI:3641700]	1.51682	0.244677
ENSMUSG00000097649	antisense	Gm10561	predicted gene 10561 [Source:MGI Symbol;Acc:MGI:3648163]	0.723246	0.819008
ENSMUSG00000097819	lincRNA	Gm26813	predicted gene, 26813 [Source:MGI Symbol;Acc:MGI:5477307]	0.681984	0.784536
ENSMUSG00000097833	processed_pseudogene	Gm5976	predicted gene 5976 [Source:MGI Symbol;Acc:MGI:3646538]	-0.430895	0.891563
ENSMUSG00000097883	processed_pseudogene	Gm8357	predicted gene 8357 [Source:MGI Symbol;Acc:MGI:3645186]
ENSMUSG00000097899	antisense	Gm16894	predicted gene, 16894 [Source:MGI Symbol;Acc:MGI:4439818]
ENSMUSG00000098249	misc_RNA	Gm27330	predicted gene, 27330 [Source:MGI Symbol;Acc:MGI:5530712]
ENSMUSG00000098443	miRNA	Mir7681	microRNA 7681 [Source:MGI Symbol;Acc:MGI:5531188]
ENSMUSG00000098549	protein_coding	Gm5269	predicted gene 5269 [Source:MGI Symbol;Acc:MGI:3646793]	0.723246	0.819008
ENSMUSG00000098680	miRNA	Mir6898	microRNA 6898 [Source:MGI Symbol;Acc:MGI:5531198]
ENSMUSG00000098752	miRNA	Mir6897	microRNA 6897 [Source:MGI Symbol;Acc:MGI:5531034]
ENSMUSG00000098833	miRNA	Mir6349	microRNA 6349 [Source:MGI Symbol;Acc:MGI:5530940]
ENSMUSG00000098876	miRNA	Mir6350	microRNA 6350 [Source:MGI Symbol;Acc:MGI:5531340]
ENSMUSG00000099135	snoRNA	Gm27607	predicted gene, 27607 [Source:MGI Symbol;Acc:MGI:5530989]
ENSMUSG00000099376	processed_pseudogene	Gm19124	predicted gene, 19124 [Source:MGI Symbol;Acc:MGI:5011309]
ENSMUSG00000099381	processed_pseudogene	Gm18303	predicted gene, 18303 [Source:MGI Symbol;Acc:MGI:5010488]
ENSMUSG00000099413	lincRNA	Gm17767	predicted gene, 17767 [Source:MGI Symbol;Acc:MGI:5009931]	2.37794	0.107046
ENSMUSG00000099432	unprocessed_pseudogene	Gm18849	predicted gene, 18849 [Source:MGI Symbol;Acc:MGI:5011034]
ENSMUSG00000099450	processed_pseudogene	Gm6799	predicted gene 6799 [Source:MGI Symbol;Acc:MGI:3646265]
ENSMUSG00000099454	processed_pseudogene	Gm8367	predicted gene 8367 [Source:MGI Symbol;Acc:MGI:3645196]
ENSMUSG00000099490	processed_pseudogene	Gm18802	predicted gene, 18802 [Source:MGI Symbol;Acc:MGI:5010987]
ENSMUSG00000099563	processed_pseudogene	Gm19125	predicted gene, 19125 [Source:MGI Symbol;Acc:MGI:5011310]
ENSMUSG00000099569	unprocessed_pseudogene	Gm18301	predicted gene, 18301 [Source:MGI Symbol;Acc:MGI:5010486]	-1.11685	0.712019
ENSMUSG00000099576	lincRNA	Gm29040	predicted gene 29040 [Source:MGI Symbol;Acc:MGI:5579746]
ENSMUSG00000099577	processed_pseudogene	Gm3605	predicted gene 3605 [Source:MGI Symbol;Acc:MGI:3781782]
ENSMUSG00000099608	lincRNA	4933411E06Rik	RIKEN cDNA 4933411E06 gene [Source:MGI Symbol;Acc:MGI:1918431]	-0.99032	0.113741	0.491841
ENSMUSG00000099625	lincRNA	Gm29325	predicted gene 29325 [Source:MGI Symbol;Acc:MGI:5580031]
ENSMUSG00000099627	processed_pseudogene	Gm6757	predicted gene 6757 [Source:MGI Symbol;Acc:MGI:3648801]
ENSMUSG00000099648	processed_pseudogene	Gm5975	predicted gene 5975 [Source:MGI Symbol;Acc:MGI:3646539]
ENSMUSG00000099694	processed_pseudogene	Gm29610	predicted gene 29610 [Source:MGI Symbol;Acc:MGI:5580316]
ENSMUSG00000099698	processed_pseudogene	Gm28740	predicted gene 28740 [Source:MGI Symbol;Acc:MGI:5579446]
ENSMUSG00000099719	unprocessed_pseudogene	Gm28802	predicted gene 28802 [Source:MGI Symbol;Acc:MGI:5579508]
ENSMUSG00000099741	processed_pseudogene	Gm5253	predicted gene 5253 [Source:MGI Symbol;Acc:MGI:3779481]
ENSMUSG00000099752	antisense	Gm29018	predicted gene 29018 [Source:MGI Symbol;Acc:MGI:5579724]
ENSMUSG00000099784	lincRNA	Dalir	DNMT1 associated long intergenic non-coding RNA [Source:MGI Symbol;Acc:MGI:5579231]
ENSMUSG00000099811	antisense	Gm28411	predicted gene 28411 [Source:MGI Symbol;Acc:MGI:5579117]
ENSMUSG00000099850	processed_pseudogene	Gm28906	predicted gene 28906 [Source:MGI Symbol;Acc:MGI:5579612]
ENSMUSG00000099864	processed_pseudogene	Gm8391	predicted gene 8391 [Source:MGI Symbol;Acc:MGI:3648160]
ENSMUSG00000099878	lincRNA	Gm28178	predicted gene 28178 [Source:MGI Symbol;Acc:MGI:5578884]
ENSMUSG00000099882	processed_pseudogene	Gm28388	predicted gene 28388 [Source:MGI Symbol;Acc:MGI:5579094]
ENSMUSG00000099913	protein_coding	Gm28551	predicted gene 28551 [Source:MGI Symbol;Acc:MGI:5579257]	0.00172277	0.994215	0.998677
ENSMUSG00000099922	lincRNA	Gm29016	predicted gene 29016 [Source:MGI Symbol;Acc:MGI:5579722]
ENSMUSG00000099924	sense_intronic	Gm28320	predicted gene 28320 [Source:MGI Symbol;Acc:MGI:5579026]
ENSMUSG00000099941	processed_pseudogene	Gm20118	predicted gene, 20118 [Source:MGI Symbol;Acc:MGI:5012303]
ENSMUSG00000099945	lincRNA	1700126A01Rik	RIKEN cDNA 1700126A01 gene [Source:MGI Symbol;Acc:MGI:1920852]
ENSMUSG00000099946	processed_pseudogene	Gm9496	predicted gene 9496 [Source:MGI Symbol;Acc:MGI:3779906]
ENSMUSG00000099950	lincRNA	9130227L01Rik	RIKEN cDNA 9130227L01 gene [Source:MGI Symbol;Acc:MGI:2445084]
ENSMUSG00000100007	processed_pseudogene	Gm5527	predicted gene 5527 [Source:MGI Symbol;Acc:MGI:3646585]
ENSMUSG00000100013	processed_pseudogene	Gm19480	predicted gene, 19480 [Source:MGI Symbol;Acc:MGI:5011665]
ENSMUSG00000100033	processed_pseudogene	Gm8337	predicted gene 8337 [Source:MGI Symbol;Acc:MGI:3644012]	0.723246	0.819008
ENSMUSG00000100069	unprocessed_pseudogene	Gm6801	predicted gene 6801 [Source:MGI Symbol;Acc:MGI:3643101]
ENSMUSG00000100120	lincRNA	Gm553	predicted gene 553 [Source:MGI Symbol;Acc:MGI:2685399]
ENSMUSG00000100160	processed_pseudogene	Gm28527	predicted gene 28527 [Source:MGI Symbol;Acc:MGI:5579233]
ENSMUSG00000100178	processed_pseudogene	Gm5267	predicted gene 5267 [Source:MGI Symbol;Acc:MGI:3643178]
ENSMUSG00000100180	lincRNA	Gm28140	predicted gene 28140 [Source:MGI Symbol;Acc:MGI:5578846]
ENSMUSG00000100185	lincRNA	Gm28634	predicted gene 28634 [Source:MGI Symbol;Acc:MGI:5579340]
ENSMUSG00000100202	processed_pseudogene	Gm29389	predicted gene 29389 [Source:MGI Symbol;Acc:MGI:5580095]
ENSMUSG00000100213	lincRNA	Gm28151	predicted gene 28151 [Source:MGI Symbol;Acc:MGI:5578857]	1.97524	0.379039
ENSMUSG00000100215	processed_pseudogene	Gm8292	predicted gene 8292 [Source:MGI Symbol;Acc:MGI:3648460]	0.246007	0.844837
ENSMUSG00000100218	processed_pseudogene	Gm8296	predicted gene 8296 [Source:MGI Symbol;Acc:MGI:3648466]
ENSMUSG00000100230	processed_pseudogene	Gm28650	predicted gene 28650 [Source:MGI Symbol;Acc:MGI:5579356]
ENSMUSG00000100236	processed_pseudogene	Gm3841	predicted gene 3841 [Source:MGI Symbol;Acc:MGI:3782013]
ENSMUSG00000100267	processed_pseudogene	Gm28779	predicted gene 28779 [Source:MGI Symbol;Acc:MGI:5579485]
ENSMUSG00000100269	antisense	Gm28782	predicted gene 28782 [Source:MGI Symbol;Acc:MGI:5579488]
ENSMUSG00000100302	sense_intronic	Gm29670	predicted gene 29670 [Source:MGI Symbol;Acc:MGI:5580376]
ENSMUSG00000100309	processed_pseudogene	Gm6644	predicted gene 6644 [Source:MGI Symbol;Acc:MGI:3644951]	-0.430895	0.891563
ENSMUSG00000100313	sense_intronic	Gm28323	predicted gene 28323 [Source:MGI Symbol;Acc:MGI:5579029]	0.804231	0.73996
ENSMUSG00000100344	processed_pseudogene	Gm29640	predicted gene 29640 [Source:MGI Symbol;Acc:MGI:5580346]	1.256	0.681823
ENSMUSG00000100361	processed_pseudogene	Gm7063	predicted gene 7063 [Source:MGI Symbol;Acc:MGI:3644583]
ENSMUSG00000100372	lincRNA	1700003I22Rik	RIKEN cDNA 1700003I22 gene [Source:MGI Symbol;Acc:MGI:1916606]
ENSMUSG00000100381	processed_pseudogene	Gm28094	predicted gene 28094 [Source:MGI Symbol;Acc:MGI:5578800]
ENSMUSG00000100434	processed_pseudogene	Gm3489	predicted gene 3489 [Source:MGI Symbol;Acc:MGI:3781666]
ENSMUSG00000100451	lincRNA	Gm29665	predicted gene 29665 [Source:MGI Symbol;Acc:MGI:5580371]
ENSMUSG00000100480	lincRNA	Gm29156	predicted gene 29156 [Source:MGI Symbol;Acc:MGI:5579862]
ENSMUSG00000100516	processed_pseudogene	Gm29332	predicted gene 29332 [Source:MGI Symbol;Acc:MGI:5580038]
ENSMUSG00000100530	processed_pseudogene	Gm18117	predicted gene, 18117 [Source:MGI Symbol;Acc:MGI:5010302]
ENSMUSG00000100635	lincRNA	Gm29157	predicted gene 29157 [Source:MGI Symbol;Acc:MGI:5579863]
ENSMUSG00000100671	lincRNA	Gm28322	predicted gene 28322 [Source:MGI Symbol;Acc:MGI:5579028]
ENSMUSG00000100679	protein_coding	Gm28778	predicted gene 28778 [Source:MGI Symbol;Acc:MGI:5579484]	-0.168734	0.581536	0.899156
ENSMUSG00000100696	processed_pseudogene	Gm8419	predicted gene 8419 [Source:MGI Symbol;Acc:MGI:3645596]
ENSMUSG00000100701	processed_pseudogene	Gm19587	predicted gene, 19587 [Source:MGI Symbol;Acc:MGI:5011772]
ENSMUSG00000100736	processed_pseudogene	Gm5147	predicted gene 5147 [Source:MGI Symbol;Acc:MGI:3646018]
ENSMUSG00000100763	antisense	Gm28777	predicted gene 28777 [Source:MGI Symbol;Acc:MGI:5579483]	-0.177907	0.931669
ENSMUSG00000100764	antisense	Gm29155	predicted gene 29155 [Source:MGI Symbol;Acc:MGI:5579861]
ENSMUSG00000100769	processed_transcript	Gm28893	predicted gene 28893 [Source:MGI Symbol;Acc:MGI:5579599]	0.723246	0.819008
ENSMUSG00000100816	lincRNA	Gm28321	predicted gene 28321 [Source:MGI Symbol;Acc:MGI:5579027]	-0.965506	0.621215
ENSMUSG00000100832	lincRNA	Gm29260	predicted gene 29260 [Source:MGI Symbol;Acc:MGI:5579966]
ENSMUSG00000100843	processed_pseudogene	Gm8307	predicted gene 8307 [Source:MGI Symbol;Acc:MGI:3646941]	0.723246	0.819008
ENSMUSG00000100866	processed_pseudogene	Gm28830	predicted gene 28830 [Source:MGI Symbol;Acc:MGI:5579536]
ENSMUSG00000100893	lincRNA	Gm28083	predicted gene 28083 [Source:MGI Symbol;Acc:MGI:5578789]
ENSMUSG00000100894	processed_pseudogene	Gm8304	predicted gene 8304 [Source:MGI Symbol;Acc:MGI:3646945]
ENSMUSG00000100901	processed_pseudogene	Gm18829	predicted gene, 18829 [Source:MGI Symbol;Acc:MGI:5011014]
ENSMUSG00000100944	processed_pseudogene	Gm28900	predicted gene 28900 [Source:MGI Symbol;Acc:MGI:5579606]
ENSMUSG00000100965	lincRNA	Gm28449	predicted gene 28449 [Source:MGI Symbol;Acc:MGI:5579155]
ENSMUSG00000100966	processed_pseudogene	Gm5700	predicted gene 5700 [Source:MGI Symbol;Acc:MGI:3649023]
ENSMUSG00000101046	processed_pseudogene	Gm28803	predicted gene 28803 [Source:MGI Symbol;Acc:MGI:5579509]
ENSMUSG00000101085	processed_pseudogene	Gm8531	predicted gene 8531 [Source:MGI Symbol;Acc:MGI:3645221]
ENSMUSG00000101104	processed_transcript	Gm29247	predicted gene 29247 [Source:MGI Symbol;Acc:MGI:5579953]	0.0965027	0.853274	0.974753
ENSMUSG00000101122	processed_pseudogene	Gm17971	predicted gene, 17971 [Source:MGI Symbol;Acc:MGI:5010156]	-0.73547	0.548131
ENSMUSG00000101129	processed_pseudogene	Gm5254	predicted gene 5254 [Source:MGI Symbol;Acc:MGI:3645015]
ENSMUSG00000101130	processed_pseudogene	Gm19637	predicted gene, 19637 [Source:MGI Symbol;Acc:MGI:5011822]
ENSMUSG00000101151	processed_pseudogene	Gm17929	predicted gene, 17929 [Source:MGI Symbol;Acc:MGI:5010114]
ENSMUSG00000101188	processed_pseudogene	Eif4a-ps4	eukaryotic translation initiation factor 4A, pseudogene 4 [Source:MGI Symbol;Acc:MGI:1195958]	1.54074	0.432224
ENSMUSG00000101242	antisense	Gm28319	predicted gene 28319 [Source:MGI Symbol;Acc:MGI:5579025]
ENSMUSG00000101251	processed_pseudogene	Gm3496	predicted gene 3496 [Source:MGI Symbol;Acc:MGI:3781673]
ENSMUSG00000101262	processed_pseudogene	Gm8326	predicted gene 8326 [Source:MGI Symbol;Acc:MGI:3644839]	1.20557	0.702578
ENSMUSG00000101299	lincRNA	Gm28175	predicted gene 28175 [Source:MGI Symbol;Acc:MGI:5578881]
ENSMUSG00000101332	lincRNA	Gm28240	predicted gene 28240 [Source:MGI Symbol;Acc:MGI:5578946]
ENSMUSG00000101337	protein_coding	Dnah7c	dynein, axonemal, heavy chain 7C [Source:MGI Symbol;Acc:MGI:3639762]	-0.430895	0.891563
ENSMUSG00000101395	processed_pseudogene	Gm8241	predicted gene 8241 [Source:MGI Symbol;Acc:MGI:3647219]
ENSMUSG00000101400	processed_pseudogene	Gm29596	predicted gene 29596 [Source:MGI Symbol;Acc:MGI:5580302]
ENSMUSG00000101409	antisense	1700122D07Rik	RIKEN cDNA 1700122D07 gene [Source:MGI Symbol;Acc:MGI:1923911]
ENSMUSG00000101429	lincRNA	BC055402	cDNA sequence BC055402 [Source:MGI Symbol;Acc:MGI:3039597]
ENSMUSG00000101447	lincRNA	Gm28826	predicted gene 28826 [Source:MGI Symbol;Acc:MGI:5579532]	-0.430895	0.891563
ENSMUSG00000101501	processed_pseudogene	Rps27a-ps1	ribosomal protein S27A, pseudogene 1 [Source:MGI Symbol;Acc:MGI:3781839]	0.723246	0.819008
ENSMUSG00000101509	processed_pseudogene	Gm29641	predicted gene 29641 [Source:MGI Symbol;Acc:MGI:5580347]
ENSMUSG00000101567	processed_pseudogene	Txn-ps1	thioredoxin, pseudogene 1 [Source:MGI Symbol;Acc:MGI:98875]
ENSMUSG00000101586	antisense	Gm29017	predicted gene 29017 [Source:MGI Symbol;Acc:MGI:5579723]	-1.38	0.137758	0.53587
ENSMUSG00000101628	processed_transcript	Gm28177	predicted gene 28177 [Source:MGI Symbol;Acc:MGI:5578883]	0.300985	0.338208	0.762826
ENSMUSG00000101634	lincRNA	1700066B17Rik	RIKEN cDNA 1700066B17 gene [Source:MGI Symbol;Acc:MGI:1920676]
ENSMUSG00000101674	antisense	4930444A19Rik	RIKEN cDNA 4930444A19 gene [Source:MGI Symbol;Acc:MGI:1921230]	1.15054	0.491193
ENSMUSG00000101701	antisense	4930521E06Rik	RIKEN cDNA 4930521E06 gene [Source:MGI Symbol;Acc:MGI:1922316]
ENSMUSG00000101702	lincRNA	1700072G22Rik	RIKEN cDNA 1700072G22 gene [Source:MGI Symbol;Acc:MGI:1920746]
ENSMUSG00000101714	lincRNA	Gm28415	predicted gene 28415 [Source:MGI Symbol;Acc:MGI:5579121]
ENSMUSG00000101721	processed_pseudogene	Gm8354	predicted gene 8354 [Source:MGI Symbol;Acc:MGI:3645192]
ENSMUSG00000101724	sense_intronic	Gm29453	predicted gene 29453 [Source:MGI Symbol;Acc:MGI:5580159]	-0.430895	0.891563
ENSMUSG00000101741	lincRNA	Gm28055	predicted gene 28055 [Source:MGI Symbol;Acc:MGI:5578761]
ENSMUSG00000101760	processed_pseudogene	Gm8384	predicted gene 8384 [Source:MGI Symbol;Acc:MGI:3648814]
ENSMUSG00000101799	antisense	9330175M20Rik	RIKEN cDNA 9330175M20 gene [Source:MGI Symbol;Acc:MGI:3045285]
ENSMUSG00000101826	processed_pseudogene	Gm8581	predicted gene 8581 [Source:MGI Symbol;Acc:MGI:3647054]
ENSMUSG00000101838	transcribed_unprocessed_pseudogene	Gm18800	predicted gene, 18800 [Source:MGI Symbol;Acc:MGI:5010985]	-0.430895	0.891563
ENSMUSG00000101877	processed_pseudogene	Gm8176	predicted gene 8176 [Source:MGI Symbol;Acc:MGI:3646477]
ENSMUSG00000101919	lincRNA	Gm29664	predicted gene 29664 [Source:MGI Symbol;Acc:MGI:5580370]
ENSMUSG00000101921	processed_pseudogene	Gm28825	predicted gene 28825 [Source:MGI Symbol;Acc:MGI:5579531]
ENSMUSG00000101923	processed_pseudogene	Gm29041	predicted gene 29041 [Source:MGI Symbol;Acc:MGI:5579747]
ENSMUSG00000101937	processed_pseudogene	Gm5268	predicted gene 5268 [Source:MGI Symbol;Acc:MGI:3646790]
ENSMUSG00000101945	processed_pseudogene	Gm29138	predicted gene 29138 [Source:MGI Symbol;Acc:MGI:5579844]
ENSMUSG00000101996	processed_pseudogene	Gm19206	predicted gene, 19206 [Source:MGI Symbol;Acc:MGI:5011391]
ENSMUSG00000102059	transcribed_unprocessed_pseudogene	Gm20257	predicted gene, 20257 [Source:MGI Symbol;Acc:MGI:5012442]	0.123526	0.914764
ENSMUSG00000102145	TEC	Gm38056	predicted gene, 38056 [Source:MGI Symbol;Acc:MGI:5611284]	0.14618	0.958434
ENSMUSG00000102168	TEC	Gm36943	predicted gene, 36943 [Source:MGI Symbol;Acc:MGI:5610171]
ENSMUSG00000102202	lincRNA	Gm33280	predicted gene, 33280 [Source:MGI Symbol;Acc:MGI:5592439]
ENSMUSG00000102231	TEC	1700074A21Rik	RIKEN cDNA 1700074A21 gene [Source:MGI Symbol;Acc:MGI:1920732]
ENSMUSG00000102279	lincRNA	Gm37146	predicted gene, 37146 [Source:MGI Symbol;Acc:MGI:5610374]
ENSMUSG00000102319	TEC	Gm37626	predicted gene, 37626 [Source:MGI Symbol;Acc:MGI:5610854]	-0.430895	0.891563
ENSMUSG00000102359	TEC	Gm38351	predicted gene, 38351 [Source:MGI Symbol;Acc:MGI:5611579]	1.33529	0.645122
ENSMUSG00000102405	TEC	Gm37863	predicted gene, 37863 [Source:MGI Symbol;Acc:MGI:5611091]
ENSMUSG00000102416	protein_coding	4933424G06Rik	RIKEN cDNA 4933424G06 gene [Source:MGI Symbol;Acc:MGI:1918416]
ENSMUSG00000102434	TEC	Gm38049	predicted gene, 38049 [Source:MGI Symbol;Acc:MGI:5611277]
ENSMUSG00000102447	processed_pseudogene	Gm6621	predicted gene 6621 [Source:MGI Symbol;Acc:MGI:3647848]
ENSMUSG00000102471	processed_pseudogene	Gm5100	predicted gene 5100 [Source:MGI Symbol;Acc:MGI:3644919]	-0.430895	0.891563
ENSMUSG00000102491	TEC	Gm36986	predicted gene, 36986 [Source:MGI Symbol;Acc:MGI:5610214]
ENSMUSG00000102503	TEC	Gm37370	predicted gene, 37370 [Source:MGI Symbol;Acc:MGI:5610598]	-0.430895	0.891563
ENSMUSG00000102531	lincRNA	1110002O04Rik	RIKEN cDNA 1110002O04 gene [Source:MGI Symbol;Acc:MGI:1915733]
ENSMUSG00000102541	processed_pseudogene	Gm38135	predicted gene, 38135 [Source:MGI Symbol;Acc:MGI:5611363]
ENSMUSG00000102549	TEC	Gm38137	predicted gene, 38137 [Source:MGI Symbol;Acc:MGI:5611365]
ENSMUSG00000102561	TEC	Gm37039	predicted gene, 37039 [Source:MGI Symbol;Acc:MGI:5610267]
ENSMUSG00000102607	TEC	Gm37265	predicted gene, 37265 [Source:MGI Symbol;Acc:MGI:5610493]
ENSMUSG00000102642	TEC	A130048G24Rik	RIKEN cDNA A130048G24 gene [Source:MGI Symbol;Acc:MGI:2443520]	-1.11237	0.69052
ENSMUSG00000102650	TEC	Gm19863	predicted gene, 19863 [Source:MGI Symbol;Acc:MGI:5012048]
ENSMUSG00000102676	TEC	Gm37435	predicted gene, 37435 [Source:MGI Symbol;Acc:MGI:5610663]
ENSMUSG00000102685	TEC	Gm37373	predicted gene, 37373 [Source:MGI Symbol;Acc:MGI:5610601]	0.0982383	0.959836
ENSMUSG00000102716	lincRNA	Gm5099	predicted gene 5099 [Source:MGI Symbol;Acc:MGI:3644917]
ENSMUSG00000102719	TEC	Gm37760	predicted gene, 37760 [Source:MGI Symbol;Acc:MGI:5610988]	1.6158	0.305996
ENSMUSG00000102762	lincRNA	4930403P22Rik	RIKEN cDNA 4930403P22 gene [Source:MGI Symbol;Acc:MGI:1921057]
ENSMUSG00000102831	TEC	Gm37382	predicted gene, 37382 [Source:MGI Symbol;Acc:MGI:5610610]
ENSMUSG00000102845	antisense	Gm38033	predicted gene, 38033 [Source:MGI Symbol;Acc:MGI:5611261]	0.146178	0.962194
ENSMUSG00000102868	TEC	Gm37633	predicted gene, 37633 [Source:MGI Symbol;Acc:MGI:5610861]	-0.430895	0.891563
ENSMUSG00000102879	TEC	Gm37135	predicted gene, 37135 [Source:MGI Symbol;Acc:MGI:5610363]
ENSMUSG00000102930	sense_intronic	Gm38115	predicted gene, 38115 [Source:MGI Symbol;Acc:MGI:5611343]	-2.17599	0.188813
ENSMUSG00000102975	TEC	Gm37347	predicted gene, 37347 [Source:MGI Symbol;Acc:MGI:5610575]
ENSMUSG00000102984	processed_pseudogene	Gm34727	predicted gene, 34727 [Source:MGI Symbol;Acc:MGI:5593886]
ENSMUSG00000102985	TEC	4930456G14Rik	RIKEN cDNA 4930456G14 gene [Source:MGI Symbol;Acc:MGI:1921928]
ENSMUSG00000103002	TEC	Gm38075	predicted gene, 38075 [Source:MGI Symbol;Acc:MGI:5611303]	0.792692	0.712343
ENSMUSG00000103016	TEC	Gm37506	predicted gene, 37506 [Source:MGI Symbol;Acc:MGI:5610734]
ENSMUSG00000103030	TEC	E330011M16Rik	RIKEN cDNA E330011M16 gene [Source:MGI Symbol;Acc:MGI:3704186]	-0.637034	0.306759	0.738215
ENSMUSG00000103046	TEC	Gm37309	predicted gene, 37309 [Source:MGI Symbol;Acc:MGI:5610537]	-0.430895	0.891563
ENSMUSG00000103071	TEC	Gm38110	predicted gene, 38110 [Source:MGI Symbol;Acc:MGI:5611338]	1.00147	0.559585
ENSMUSG00000103096	processed_pseudogene	Gm8022	predicted gene 8022 [Source:MGI Symbol;Acc:MGI:3647993]
ENSMUSG00000103106	TEC	Gm37047	predicted gene, 37047 [Source:MGI Symbol;Acc:MGI:5610275]
ENSMUSG00000103129	TEC	Gm37393	predicted gene, 37393 [Source:MGI Symbol;Acc:MGI:5610621]
ENSMUSG00000103131	TEC	Gm37977	predicted gene, 37977 [Source:MGI Symbol;Acc:MGI:5611205]
ENSMUSG00000103159	TEC	F830112A20Rik	RIKEN cDNA F830112A20 gene [Source:MGI Symbol;Acc:MGI:3641781]	0.723246	0.819008
ENSMUSG00000103182	TEC	Gm37091	predicted gene, 37091 [Source:MGI Symbol;Acc:MGI:5610319]	-1.26354	0.323791
ENSMUSG00000103215	TEC	Gm38388	predicted gene, 38388 [Source:MGI Symbol;Acc:MGI:5613624]	-0.965856	0.622457
ENSMUSG00000103230	processed_pseudogene	Gm17970	predicted gene, 17970 [Source:MGI Symbol;Acc:MGI:5010155]
ENSMUSG00000103246	TEC	Gm38090	predicted gene, 38090 [Source:MGI Symbol;Acc:MGI:5611318]
ENSMUSG00000103270	antisense	Gm37915	predicted gene, 37915 [Source:MGI Symbol;Acc:MGI:5611143]	0.129234	0.90481
ENSMUSG00000103422	TEC	Gm37536	predicted gene, 37536 [Source:MGI Symbol;Acc:MGI:5610764]	-0.818676	0.637532
ENSMUSG00000103424	TEC	Gm37535	predicted gene, 37535 [Source:MGI Symbol;Acc:MGI:5610763]
ENSMUSG00000103531	TEC	2610300A13Rik	RIKEN cDNA 2610300A13 gene [Source:MGI Symbol;Acc:MGI:1917693]
ENSMUSG00000103560	TEC	Gm38070	predicted gene, 38070 [Source:MGI Symbol;Acc:MGI:5611298]	0.450024	0.585723	0.900387
ENSMUSG00000103603	antisense	Gm37020	predicted gene, 37020 [Source:MGI Symbol;Acc:MGI:5610248]
ENSMUSG00000103630	TEC	Gm37242	predicted gene, 37242 [Source:MGI Symbol;Acc:MGI:5610470]	1.45969	0.247303
ENSMUSG00000103647	antisense	Gm37707	predicted gene, 37707 [Source:MGI Symbol;Acc:MGI:5610935]
ENSMUSG00000103656	TEC	Gm37205	predicted gene, 37205 [Source:MGI Symbol;Acc:MGI:5610433]	-0.430895	0.891563
ENSMUSG00000103679	antisense	Gm37623	predicted gene, 37623 [Source:MGI Symbol;Acc:MGI:5610851]
ENSMUSG00000103696	TEC	Gm37531	predicted gene, 37531 [Source:MGI Symbol;Acc:MGI:5610759]	-0.17409	0.908204
ENSMUSG00000103708	lincRNA	Gm33222	predicted gene, 33222 [Source:MGI Symbol;Acc:MGI:5592381]
ENSMUSG00000103804	sense_intronic	Gm37062	predicted gene, 37062 [Source:MGI Symbol;Acc:MGI:5610290]	-0.430895	0.891563
ENSMUSG00000103821	TEC	D430013B06Rik	RIKEN cDNA D430013B06 gene [Source:MGI Symbol;Acc:MGI:3026994]	0.14618	0.958434
ENSMUSG00000103822	TEC	6030460B20Rik	RIKEN cDNA 6030460B20 gene [Source:MGI Symbol;Acc:MGI:1924974]	0.792709	0.712381
ENSMUSG00000103839	TEC	Gm37607	predicted gene, 37607 [Source:MGI Symbol;Acc:MGI:5610835]	-1.15467	0.382935
ENSMUSG00000103945	TEC	Gm38228	predicted gene, 38228 [Source:MGI Symbol;Acc:MGI:5611456]	-0.917488	0.704193
ENSMUSG00000103948	TEC	4930594C11Rik	RIKEN cDNA 4930594C11 gene [Source:MGI Symbol;Acc:MGI:1924883]	0.635015	0.804608
ENSMUSG00000104052	TEC	Gm38125	predicted gene, 38125 [Source:MGI Symbol;Acc:MGI:5611353]	-1.10803	0.671759
ENSMUSG00000104067	TEC	Gm37196	predicted gene, 37196 [Source:MGI Symbol;Acc:MGI:5610424]
ENSMUSG00000104069	TEC	Gm37198	predicted gene, 37198 [Source:MGI Symbol;Acc:MGI:5610426]
ENSMUSG00000104072	lincRNA	4930448I06Rik	RIKEN cDNA 4930448I06 gene [Source:MGI Symbol;Acc:MGI:1922147]
ENSMUSG00000104081	TEC	Gm38278	predicted gene, 38278 [Source:MGI Symbol;Acc:MGI:5611506]	-0.843832	0.789088
ENSMUSG00000104136	TEC	Gm36955	predicted gene, 36955 [Source:MGI Symbol;Acc:MGI:5610183]	-1.1913	0.556745
ENSMUSG00000104188	lincRNA	Gm37821	predicted gene, 37821 [Source:MGI Symbol;Acc:MGI:5611049]
ENSMUSG00000104199	TEC	4930420N18Rik	RIKEN cDNA 4930420N18 gene [Source:MGI Symbol;Acc:MGI:1921202]
ENSMUSG00000104201	lincRNA	4930535G08Rik	RIKEN cDNA 4930535G08 gene [Source:MGI Symbol;Acc:MGI:1925283]
ENSMUSG00000104237	lincRNA	Gm33533	predicted gene, 33533 [Source:MGI Symbol;Acc:MGI:5592692]	0.14618	0.958467
ENSMUSG00000104310	TEC	Gm4081	predicted gene 4081 [Source:MGI Symbol;Acc:MGI:3782256]
ENSMUSG00000104316	TEC	Gm37909	predicted gene, 37909 [Source:MGI Symbol;Acc:MGI:5611137]
ENSMUSG00000104365	TEC	4930470B04Rik	RIKEN cDNA 4930470B04 gene [Source:MGI Symbol;Acc:MGI:1923057]
ENSMUSG00000104402	TEC	Gm38012	predicted gene, 38012 [Source:MGI Symbol;Acc:MGI:5611240]	-0.430895	0.891563
ENSMUSG00000104441	antisense	Gm35801	predicted gene, 35801 [Source:MGI Symbol;Acc:MGI:5594960]
ENSMUSG00000104476	TEC	Gm38211	predicted gene, 38211 [Source:MGI Symbol;Acc:MGI:5611439]	-0.688372	0.730828
ENSMUSG00000104502	TEC	Gm37737	predicted gene, 37737 [Source:MGI Symbol;Acc:MGI:5610965]	-0.430895	0.891563
ENSMUSG00000104523	antisense	Gm37335	predicted gene, 37335 [Source:MGI Symbol;Acc:MGI:5610563]	-0.158247	0.617382	0.906688
ENSMUSG00000104827	snoRNA	Gm24826	predicted gene, 24826 [Source:MGI Symbol;Acc:MGI:5454603]
ENSMUSG00000105211	miRNA	Gm47302	predicted gene, 47302 [Source:MGI Symbol;Acc:MGI:6096169]	-0.910119	0.59787
ENSMUSG00000106081	miRNA	Gm47280	predicted gene, 47280 [Source:MGI Symbol;Acc:MGI:6096125]
ENSMUSG00000001674	protein_coding	Ddx18	DEAD (Asp-Glu-Ala-Asp) box polypeptide 18 [Source:MGI Symbol;Acc:MGI:1914192]	-0.0396808	0.924568	0.987244
ENSMUSG00000003721	protein_coding	Insig2	insulin induced gene 2 [Source:MGI Symbol;Acc:MGI:1920249]	1.18262	0.000386993	0.0090373
ENSMUSG00000004451	protein_coding	Ralb	v-ral simian leukemia viral oncogene B [Source:MGI Symbol;Acc:MGI:1927244]	-0.234507	0.537651	0.881773
ENSMUSG00000005501	protein_coding	Usp40	ubiquitin specific peptidase 40 [Source:MGI Symbol;Acc:MGI:2443184]	0.195319	0.406853	0.812247
ENSMUSG00000006546	protein_coding	Cryba2	crystallin, beta A2 [Source:MGI Symbol;Acc:MGI:104336]
ENSMUSG00000006576	protein_coding	Slc4a3	solute carrier family 4 (anion exchanger), member 3 [Source:MGI Symbol;Acc:MGI:109350]	0.230566	0.904704
ENSMUSG00000007805	protein_coding	Twist2	twist basic helix-loop-helix transcription factor 2 [Source:MGI Symbol;Acc:MGI:104685]	-0.374288	0.878056
ENSMUSG00000009905	protein_coding	Kdsr	3-ketodihydrosphingosine reductase [Source:MGI Symbol;Acc:MGI:1918000]	0.0761173	0.774047	0.952474
ENSMUSG00000009907	protein_coding	Vps4b	vacuolar protein sorting 4B [Source:MGI Symbol;Acc:MGI:1100499]	0.161909	0.390122	0.803673
ENSMUSG00000012187	protein_coding	Mogat1	monoacylglycerol O-acyltransferase 1 [Source:MGI Symbol;Acc:MGI:1915643]	0.257653	0.720995	0.936767
ENSMUSG00000015222	protein_coding	Map2	microtubule-associated protein 2 [Source:MGI Symbol;Acc:MGI:97175]	-1.79639	0.196335
ENSMUSG00000022591	protein_coding	Gm9747	predicted gene 9747 [Source:MGI Symbol;Acc:MGI:3710571]	0.083665	0.808472	0.96341
ENSMUSG00000025945	protein_coding	Crygf	crystallin, gamma F [Source:MGI Symbol;Acc:MGI:88526]
ENSMUSG00000025946	protein_coding	Pth2r	parathyroid hormone 2 receptor [Source:MGI Symbol;Acc:MGI:2180917]
ENSMUSG00000025949	protein_coding	Pikfyve	phosphoinositide kinase, FYVE type zinc finger containing [Source:MGI Symbol;Acc:MGI:1335106]	-0.0675598	0.827022	0.968792
ENSMUSG00000025950	protein_coding	Idh1	isocitrate dehydrogenase 1 (NADP+), soluble [Source:MGI Symbol;Acc:MGI:96413]	-0.332309	0.0199614	0.184769
ENSMUSG00000025952	protein_coding	Crygc	crystallin, gamma C [Source:MGI Symbol;Acc:MGI:88523]
ENSMUSG00000025955	protein_coding	Akr1cl	aldo-keto reductase family 1, member C-like [Source:MGI Symbol;Acc:MGI:1918111]	-2.19908	0.177942
ENSMUSG00000025956	protein_coding	Mettl21a	methyltransferase like 21A [Source:MGI Symbol;Acc:MGI:1914349]	-0.07671	0.81957	0.966772
ENSMUSG00000025958	protein_coding	Creb1	cAMP responsive element binding protein 1 [Source:MGI Symbol;Acc:MGI:88494]	-0.0664075	0.862007	0.976358
ENSMUSG00000025959	protein_coding	Klf7	Kruppel-like factor 7 (ubiquitous) [Source:MGI Symbol;Acc:MGI:1935151]	-0.264187	0.60602	0.905424
ENSMUSG00000025961	protein_coding	4933402D24Rik	RIKEN cDNA 4933402D24 gene [Source:MGI Symbol;Acc:MGI:1921676]
ENSMUSG00000025962	protein_coding	Fastkd2	FAST kinase domains 2 [Source:MGI Symbol;Acc:MGI:1922869]	-0.397032	0.221985	0.657253
ENSMUSG00000025963	protein_coding	Mdh1b	malate dehydrogenase 1B, NAD (soluble) [Source:MGI Symbol;Acc:MGI:1923918]
ENSMUSG00000025964	protein_coding	Adam23	a disintegrin and metallopeptidase domain 23 [Source:MGI Symbol;Acc:MGI:1345162]	0.0105537	0.983986	0.996639
ENSMUSG00000025967	protein_coding	Eef1b2	eukaryotic translation elongation factor 1 beta 2 [Source:MGI Symbol;Acc:MGI:1929520]	0.0470276	0.803782	0.962419
ENSMUSG00000025968	protein_coding	Ndufs1	NADH:ubiquinone oxidoreductase core subunit S1 [Source:MGI Symbol;Acc:MGI:2443241]	0.120651	0.468755	0.844994
ENSMUSG00000025969	protein_coding	Nrp2	neuropilin 2 [Source:MGI Symbol;Acc:MGI:1100492]	-1.15472	0.0137511	0.142595
ENSMUSG00000025991	protein_coding	Cps1	carbamoyl-phosphate synthetase 1 [Source:MGI Symbol;Acc:MGI:891996]	-0.137515	0.503231	0.867546
ENSMUSG00000025997	protein_coding	Ikzf2	IKAROS family zinc finger 2 [Source:MGI Symbol;Acc:MGI:1342541]	-2.55125	0.0419618
ENSMUSG00000026000	protein_coding	Lancl1	LanC (bacterial lantibiotic synthetase component C)-like 1 [Source:MGI Symbol;Acc:MGI:1336997]	0.101289	0.696836	0.927925
ENSMUSG00000026003	protein_coding	Acadl	acyl-Coenzyme A dehydrogenase, long-chain [Source:MGI Symbol;Acc:MGI:87866]	-0.160741	0.336951	0.761892
ENSMUSG00000026004	protein_coding	Kansl1l	KAT8 regulatory NSL complex subunit 1-like [Source:MGI Symbol;Acc:MGI:1915941]	-0.772659	0.0505304	0.324004
ENSMUSG00000026005	protein_coding	Rpe	ribulose-5-phosphate-3-epimerase [Source:MGI Symbol;Acc:MGI:1913896]	0.00798683	0.976269	0.996372
ENSMUSG00000026135	protein_coding	Zfp142	zinc finger protein 142 [Source:MGI Symbol;Acc:MGI:1924514]	0.0533623	0.946624	0.992131
ENSMUSG00000026142	protein_coding	Rhbdd1	rhomboid domain containing 1 [Source:MGI Symbol;Acc:MGI:1924117]	-0.148491	0.735001	0.940933
ENSMUSG00000026149	protein_coding	Tm4sf20	transmembrane 4 L six family member 20 [Source:MGI Symbol;Acc:MGI:1913511]	0.723246	0.819008
ENSMUSG00000026150	protein_coding	Mff	mitochondrial fission factor [Source:MGI Symbol;Acc:MGI:1922984]	-0.14508	0.427498	0.82434
ENSMUSG00000026159	protein_coding	Agfg1	ArfGAP with FG repeats 1 [Source:MGI Symbol;Acc:MGI:1333754]	0.57312	0.147814	0.550104
ENSMUSG00000026162	protein_coding	Nhej1	non-homologous end joining factor 1 [Source:MGI Symbol;Acc:MGI:1922820]	0.713291	0.142697	0.543158
ENSMUSG00000026163	protein_coding	Sphkap	SPHK1 interactor, AKAP domain containing [Source:MGI Symbol;Acc:MGI:1924879]
ENSMUSG00000026166	protein_coding	Ccl20	chemokine (C-C motif) ligand 20 [Source:MGI Symbol;Acc:MGI:1329031]
ENSMUSG00000026167	protein_coding	Wnt10a	wingless-type MMTV integration site family, member 10A [Source:MGI Symbol;Acc:MGI:108071]
ENSMUSG00000026170	protein_coding	Cyp27a1	cytochrome P450, family 27, subfamily a, polypeptide 1 [Source:MGI Symbol;Acc:MGI:88594]	0.0905169	0.572836	0.896237
ENSMUSG00000026171	protein_coding	Rnf25	ring finger protein 25 [Source:MGI Symbol;Acc:MGI:1890215]	-0.424575	0.392221	0.805019
ENSMUSG00000026172	protein_coding	Bcs1l	BCS1-like (yeast) [Source:MGI Symbol;Acc:MGI:1914071]	0.15407	0.661389	0.919161
ENSMUSG00000026173	protein_coding	Plcd4	phospholipase C, delta 4 [Source:MGI Symbol;Acc:MGI:107469]	0.01884	0.98539
ENSMUSG00000026174	protein_coding	Cnot9	CCR4-NOT transcription complex, subunit 9 [Source:MGI Symbol;Acc:MGI:1928902]	0.316156	0.249596	0.685043
ENSMUSG00000026175	protein_coding	Vil1	villin 1 [Source:MGI Symbol;Acc:MGI:98930]	0.723246	0.819008
ENSMUSG00000026176	protein_coding	Ctdsp1	CTD (carboxy-terminal domain, RNA polymerase II, polypeptide A) small phosphatase 1 [Source:MGI Symbol;Acc:MGI:2654470]	0.513595	0.00467993	0.0656047
ENSMUSG00000026177	protein_coding	Slc11a1	solute carrier family 11 (proton-coupled divalent metal ion transporters), member 1 [Source:MGI Symbol;Acc:MGI:1345275]	-0.0936742	0.891473	0.981956
ENSMUSG00000026179	protein_coding	Pnkd	paroxysmal nonkinesiogenic dyskinesia [Source:MGI Symbol;Acc:MGI:1930773]	0.704789	0.000331394	0.00787869
ENSMUSG00000026180	protein_coding	Cxcr2	chemokine (C-X-C motif) receptor 2 [Source:MGI Symbol;Acc:MGI:105303]	0.965402	0.429177
ENSMUSG00000026182	protein_coding	Tnp1	transition protein 1 [Source:MGI Symbol;Acc:MGI:98784]
ENSMUSG00000026185	protein_coding	Igfbp5	insulin-like growth factor binding protein 5 [Source:MGI Symbol;Acc:MGI:96440]	-0.570928	0.351863	0.774217
ENSMUSG00000026187	protein_coding	Xrcc5	X-ray repair complementing defective repair in Chinese hamster cells 5 [Source:MGI Symbol;Acc:MGI:104517]	-0.486564	0.0741966	0.394942
ENSMUSG00000026188	protein_coding	Tmem169	transmembrane protein 169 [Source:MGI Symbol;Acc:MGI:2442781]	-0.430895	0.891563
ENSMUSG00000026189	protein_coding	Pecr	peroxisomal trans-2-enoyl-CoA reductase [Source:MGI Symbol;Acc:MGI:2148199]	-0.40762	0.00322034	0.0493041
ENSMUSG00000026192	protein_coding	Atic	5-aminoimidazole-4-carboxamide ribonucleotide formyltransferase/IMP cyclohydrolase [Source:MGI Symbol;Acc:MGI:1351352]	0.389118	0.48353	0.854358
ENSMUSG00000026193	protein_coding	Fn1	fibronectin 1 [Source:MGI Symbol;Acc:MGI:95566]	-0.450252	0.000140419	0.00388294
ENSMUSG00000026196	protein_coding	Bard1	BRCA1 associated RING domain 1 [Source:MGI Symbol;Acc:MGI:1328361]	-0.375168	0.872834
ENSMUSG00000026197	protein_coding	Zfand2b	zinc finger, AN1 type domain 2B [Source:MGI Symbol;Acc:MGI:1916068]	-0.00567677	0.982976	0.996639
ENSMUSG00000026198	protein_coding	Abcb6	ATP-binding cassette, sub-family B (MDR/TAP), member 6 [Source:MGI Symbol;Acc:MGI:1921354]	0.500057	0.0306643	0.241535
ENSMUSG00000026199	protein_coding	Ankzf1	ankyrin repeat and zinc finger domain containing 1 [Source:MGI Symbol;Acc:MGI:1098746]	0.432279	0.413876	0.817064
ENSMUSG00000026200	protein_coding	Glb1l	galactosidase, beta 1-like [Source:MGI Symbol;Acc:MGI:1921827]	0.430298	0.564129	0.8938
ENSMUSG00000026201	protein_coding	Stk16	serine/threonine kinase 16 [Source:MGI Symbol;Acc:MGI:1313271]	0.12263	0.507579	0.870095
ENSMUSG00000026202	protein_coding	Tuba4a	tubulin, alpha 4A [Source:MGI Symbol;Acc:MGI:1095410]	0.241599	0.228442	0.663654
ENSMUSG00000026203	protein_coding	Dnajb2	DnaJ heat shock protein family (Hsp40) member B2 [Source:MGI Symbol;Acc:MGI:1928739]	0.436344	0.0448121	0.301766
ENSMUSG00000026204	protein_coding	Ptprn	protein tyrosine phosphatase, receptor type, N [Source:MGI Symbol;Acc:MGI:102765]	-0.430895	0.891563
ENSMUSG00000026205	protein_coding	Slc23a3	solute carrier family 23 (nucleobase transporters), member 3 [Source:MGI Symbol;Acc:MGI:104516]	-0.523989	0.826472
ENSMUSG00000026207	protein_coding	Speg	SPEG complex locus [Source:MGI Symbol;Acc:MGI:109282]	0.146178	0.960782
ENSMUSG00000026208	protein_coding	Des	desmin [Source:MGI Symbol;Acc:MGI:94885]	-0.0546244	0.926396	0.987653
ENSMUSG00000026209	protein_coding	Dnpep	aspartyl aminopeptidase [Source:MGI Symbol;Acc:MGI:1278328]	-0.177209	0.307769	0.739654
ENSMUSG00000026211	protein_coding	Obsl1	obscurin-like 1 [Source:MGI Symbol;Acc:MGI:2138628]	-0.174629	0.882742
ENSMUSG00000026213	protein_coding	Stk11ip	serine/threonine kinase 11 interacting protein [Source:MGI Symbol;Acc:MGI:1918978]	-0.269659	0.711569	0.932584
ENSMUSG00000026219	protein_coding	Trip12	thyroid hormone receptor interactor 12 [Source:MGI Symbol;Acc:MGI:1309481]	-0.166794	0.366286	0.787846
ENSMUSG00000026220	protein_coding	Slc16a14	solute carrier family 16 (monocarboxylic acid transporters), member 14 [Source:MGI Symbol;Acc:MGI:1919031]
ENSMUSG00000026222	protein_coding	Sp100	nuclear antigen Sp100 [Source:MGI Symbol;Acc:MGI:109561]	-1.08339	0.0137144	0.14234
ENSMUSG00000026223	protein_coding	Itm2c	integral membrane protein 2C [Source:MGI Symbol;Acc:MGI:1927594]	-0.312245	0.162893	0.573384
ENSMUSG00000026224	protein_coding	4933407L21Rik	RIKEN cDNA 4933407L21 gene [Source:MGI Symbol;Acc:MGI:1918391]
ENSMUSG00000026226	protein_coding	Spata3	spermatogenesis associated 3 [Source:MGI Symbol;Acc:MGI:1917310]	1.82936	0.438274
ENSMUSG00000026227	protein_coding	2810459M11Rik	RIKEN cDNA 2810459M11 gene [Source:MGI Symbol;Acc:MGI:1920042]	0.787135	0.00286011	0.0452302
ENSMUSG00000026228	protein_coding	Htr2b	5-hydroxytryptamine (serotonin) receptor 2B [Source:MGI Symbol;Acc:MGI:109323]	0.885825	0.297122
ENSMUSG00000026229	protein_coding	Psmd1	proteasome (prosome, macropain) 26S subunit, non-ATPase, 1 [Source:MGI Symbol;Acc:MGI:1917497]	0.175727	0.272833	0.704799
ENSMUSG00000026234	protein_coding	Ncl	nucleolin [Source:MGI Symbol;Acc:MGI:97286]	-0.136874	0.403968	0.810543
ENSMUSG00000026235	protein_coding	Epha4	Eph receptor A4 [Source:MGI Symbol;Acc:MGI:98277]	-1.38398	0.448217
ENSMUSG00000026237	protein_coding	Nmur1	neuromedin U receptor 1 [Source:MGI Symbol;Acc:MGI:1341898]
ENSMUSG00000026238	protein_coding	Ptma	prothymosin alpha [Source:MGI Symbol;Acc:MGI:97803]	0.118899	0.478833	0.851518
ENSMUSG00000026239	protein_coding	Pde6d	phosphodiesterase 6D, cGMP-specific, rod, delta [Source:MGI Symbol;Acc:MGI:1270843]	0.366351	0.522328	0.874673
ENSMUSG00000026240	protein_coding	Cops7b	COP9 signalosome subunit 7B [Source:MGI Symbol;Acc:MGI:1349388]	0.28244	0.445465	0.834345
ENSMUSG00000026241	protein_coding	Nppc	natriuretic peptide type C [Source:MGI Symbol;Acc:MGI:97369]
ENSMUSG00000026245	protein_coding	Farsb	phenylalanyl-tRNA synthetase, beta subunit [Source:MGI Symbol;Acc:MGI:1346035]	0.489102	0.0190761	0.178936
ENSMUSG00000026246	protein_coding	Alppl2	alkaline phosphatase, placental-like 2 [Source:MGI Symbol;Acc:MGI:108009]
ENSMUSG00000026247	protein_coding	Ecel1	endothelin converting enzyme-like 1 [Source:MGI Symbol;Acc:MGI:1343461]
ENSMUSG00000026248	protein_coding	Mrpl44	mitochondrial ribosomal protein L44 [Source:MGI Symbol;Acc:MGI:1916413]	-0.036757	0.912857	0.985791
ENSMUSG00000026249	protein_coding	Serpine2	serine (or cysteine) peptidase inhibitor, clade E, member 2 [Source:MGI Symbol;Acc:MGI:101780]	1.68151	5.63665e-06	0.00022893
ENSMUSG00000026251	protein_coding	Chrnd	cholinergic receptor, nicotinic, delta polypeptide [Source:MGI Symbol;Acc:MGI:87893]
ENSMUSG00000026253	protein_coding	Chrng	cholinergic receptor, nicotinic, gamma polypeptide [Source:MGI Symbol;Acc:MGI:87895]
ENSMUSG00000026254	protein_coding	Eif4e2	eukaryotic translation initiation factor 4E member 2 [Source:MGI Symbol;Acc:MGI:1914440]	0.00931728	0.970798	0.995042
ENSMUSG00000027520	protein_coding	Zdbf2	zinc finger, DBF-type containing 2 [Source:MGI Symbol;Acc:MGI:1921134]
ENSMUSG00000032883	protein_coding	Acsl3	acyl-CoA synthetase long-chain family member 3 [Source:MGI Symbol;Acc:MGI:1921455]	-1.23296	6.04034e-06	0.000243634
ENSMUSG00000032908	protein_coding	Sgpp2	sphingosine-1-phosphate phosphotase 2 [Source:MGI Symbol;Acc:MGI:3589109]	-0.216048	0.907782
ENSMUSG00000032968	protein_coding	Inha	inhibin alpha [Source:MGI Symbol;Acc:MGI:96569]	-0.430895	0.891563
ENSMUSG00000032997	protein_coding	Chpf	chondroitin polymerizing factor [Source:MGI Symbol;Acc:MGI:106576]	0.720051	0.358402	0.780301
ENSMUSG00000033007	protein_coding	Asic4	acid-sensing (proton-gated) ion channel family member 4 [Source:MGI Symbol;Acc:MGI:2652846]
ENSMUSG00000033021	protein_coding	Gmppa	GDP-mannose pyrophosphorylase A [Source:MGI Symbol;Acc:MGI:1916330]	0.124803	0.681349	0.923937
ENSMUSG00000033061	protein_coding	Resp18	regulated endocrine-specific protein 18 [Source:MGI Symbol;Acc:MGI:1098222]
ENSMUSG00000033124	protein_coding	Atg9a	autophagy related 9A [Source:MGI Symbol;Acc:MGI:2138446]	0.568541	0.0459172	0.306395
ENSMUSG00000033159	protein_coding	Cnppd1	cyclin Pas1/PHO80 domain containing 1 [Source:MGI Symbol;Acc:MGI:1916421]	0.257456	0.295741	0.727345
ENSMUSG00000033227	protein_coding	Wnt6	wingless-type MMTV integration site family, member 6 [Source:MGI Symbol;Acc:MGI:98960]
ENSMUSG00000033257	protein_coding	Ttll4	tubulin tyrosine ligase-like family, member 4 [Source:MGI Symbol;Acc:MGI:1914784]	0.0880097	0.853425	0.974753
ENSMUSG00000033276	protein_coding	Stk36	serine/threonine kinase 36 [Source:MGI Symbol;Acc:MGI:1920831]	-0.948412	0.742576
ENSMUSG00000033364	protein_coding	Usp37	ubiquitin specific peptidase 37 [Source:MGI Symbol;Acc:MGI:2442483]	-0.554962	0.295839	0.727345
ENSMUSG00000036480	protein_coding	Prss56	protease, serine 56 [Source:MGI Symbol;Acc:MGI:1916703]
ENSMUSG00000036500	protein_coding	Akp3	alkaline phosphatase 3, intestine, not Mn requiring [Source:MGI Symbol;Acc:MGI:87984]
ENSMUSG00000036574	protein_coding	Tex44	testis expressed 44 [Source:MGI Symbol;Acc:MGI:1919113]
ENSMUSG00000036707	protein_coding	Cab39	calcium binding protein 39 [Source:MGI Symbol;Acc:MGI:107438]	0.230627	0.247461	0.683865
ENSMUSG00000036766	protein_coding	Dner	delta/notch-like EGF repeat containing [Source:MGI Symbol;Acc:MGI:2152889]
ENSMUSG00000038496	protein_coding	Slc19a3	solute carrier family 19, member 3 [Source:MGI Symbol;Acc:MGI:1931307]	1.256	0.681823
ENSMUSG00000038608	protein_coding	Dock10	dedicator of cytokinesis 10 [Source:MGI Symbol;Acc:MGI:2146320]	-1.52151	0.0289516	0.232907
ENSMUSG00000039323	protein_coding	Igfbp2	insulin-like growth factor binding protein 2 [Source:MGI Symbol;Acc:MGI:96437]	0.0637547	0.865829	0.976583
ENSMUSG00000039342	protein_coding	Ankar	ankyrin and armadillo repeat containing [Source:MGI Symbol;Acc:MGI:2442559]
ENSMUSG00000039354	protein_coding	Smarcal1	SWI/SNF related matrix associated, actin dependent regulator of chromatin, subfamily a-like 1 [Source:MGI Symbol;Acc:MGI:1859183]	0.266133	0.572336	0.896237
ENSMUSG00000039372	protein_coding	Marchf4	membrane associated ring-CH-type finger 4 [Source:MGI Symbol;Acc:MGI:2683550]
ENSMUSG00000039395	protein_coding	Mreg	melanoregulin [Source:MGI Symbol;Acc:MGI:2151839]	0.460864	0.142507	0.543015
ENSMUSG00000040865	protein_coding	Ino80d	INO80 complex subunit D [Source:MGI Symbol;Acc:MGI:3027003]	0.146152	0.720078	0.9363
ENSMUSG00000043230	protein_coding	Fam124b	family with sequence similarity 124, member B [Source:MGI Symbol;Acc:MGI:3026880]
ENSMUSG00000044429	protein_coding	Cryga	crystallin, gamma A [Source:MGI Symbol;Acc:MGI:88521]
ENSMUSG00000044689	lincRNA	Gm13749	predicted gene 13749 [Source:MGI Symbol;Acc:MGI:3649721]
ENSMUSG00000044816	protein_coding	D630023F18Rik	RIKEN cDNA D630023F18 gene [Source:MGI Symbol;Acc:MGI:2138198]	-0.430895	0.891563
ENSMUSG00000045005	protein_coding	Fzd5	frizzled class receptor 5 [Source:MGI Symbol;Acc:MGI:108571]	1.62179	0.0525081	0.328794
ENSMUSG00000045648	protein_coding	Vwc2l	von Willebrand factor C domain-containing protein 2-like [Source:MGI Symbol;Acc:MGI:2444069]
ENSMUSG00000045658	protein_coding	Pid1	phosphotyrosine interaction domain containing 1 [Source:MGI Symbol;Acc:MGI:2138391]	-0.0158126	0.926432	0.987653
ENSMUSG00000046330	protein_coding	Rpl37a	ribosomal protein L37a [Source:MGI Symbol;Acc:MGI:98068]	0.098384	0.53311	0.880885
ENSMUSG00000046856	protein_coding	Gpr1	G protein-coupled receptor 1 [Source:MGI Symbol;Acc:MGI:2385324]	-1.11685	0.712019
ENSMUSG00000047021	protein_coding	Cfap65	cilia and flagella associated protein 65 [Source:MGI Symbol;Acc:MGI:2444274]
ENSMUSG00000047330	protein_coding	Kcne4	potassium voltage-gated channel, Isk-related subfamily, gene 4 [Source:MGI Symbol;Acc:MGI:1891125]	0.778512	0.720775
ENSMUSG00000048480	protein_coding	Cxcr1	chemokine (C-X-C motif) receptor 1 [Source:MGI Symbol;Acc:MGI:2448715]
ENSMUSG00000049339	protein_coding	Retreg2	reticulophagy regulator family member 2 [Source:MGI Symbol;Acc:MGI:2388278]	0.184004	0.294278	0.726044
ENSMUSG00000049608	protein_coding	Gpr55	G protein-coupled receptor 55 [Source:MGI Symbol;Acc:MGI:2685064]	-0.430895	0.891563
ENSMUSG00000050296	protein_coding	Abca12	ATP-binding cassette, sub-family A (ABC1), member 12 [Source:MGI Symbol;Acc:MGI:2676312]
ENSMUSG00000050711	protein_coding	Scg2	secretogranin II [Source:MGI Symbol;Acc:MGI:103033]
ENSMUSG00000051344	protein_coding	Plekhm3	pleckstrin homology domain containing, family M, member 3 [Source:MGI Symbol;Acc:MGI:2443627]	0.0285326	0.973307	0.99592
ENSMUSG00000051703	protein_coding	Tmem198	transmembrane protein 198 [Source:MGI Symbol;Acc:MGI:2443133]
ENSMUSG00000052477	protein_coding	C130026I21Rik	RIKEN cDNA C130026I21 gene [Source:MGI Symbol;Acc:MGI:3612702]	0.0455881	0.974157
ENSMUSG00000052760	protein_coding	A630001G21Rik	RIKEN cDNA A630001G21 gene [Source:MGI Symbol;Acc:MGI:2443131]	0.241611	0.854185
ENSMUSG00000053153	protein_coding	Spag16	sperm associated antigen 16 [Source:MGI Symbol;Acc:MGI:1913972]
ENSMUSG00000053161	protein_coding	Daw1	dynein assembly factor with WDR repeat domains 1 [Source:MGI Symbol;Acc:MGI:1923089]
ENSMUSG00000053333	protein_coding	Dis3l2	DIS3 like 3'-5' exoribonuclease 2 [Source:MGI Symbol;Acc:MGI:2442555]	0.310055	0.424812	0.822598
ENSMUSG00000054702	protein_coding	Ap1s3	adaptor-related protein complex AP-1, sigma 3 [Source:MGI Symbol;Acc:MGI:1891304]	-0.0575683	0.958857
ENSMUSG00000054976	protein_coding	Nyap2	neuronal tyrosine-phophorylated phosphoinositide 3-kinase adaptor 2 [Source:MGI Symbol;Acc:MGI:2443135]
ENSMUSG00000055197	protein_coding	Fev	FEV transcription factor, ETS family member [Source:MGI Symbol;Acc:MGI:2449712]
ENSMUSG00000055322	protein_coding	Tns1	tensin 1 [Source:MGI Symbol;Acc:MGI:104552]	0.0762462	0.754901	0.946324
ENSMUSG00000055567	protein_coding	Unc80	unc-80, NALCN activator [Source:MGI Symbol;Acc:MGI:2652882]	0.723246	0.819008
ENSMUSG00000055980	protein_coding	Irs1	insulin receptor substrate 1 [Source:MGI Symbol;Acc:MGI:99454]	0.0194799	0.951164	0.992131
ENSMUSG00000059483	processed_pseudogene	Gm5528	predicted gene 5528 [Source:MGI Symbol;Acc:MGI:3643453]
ENSMUSG00000061815	protein_coding	Rufy4	RUN and FYVE domain containing 4 [Source:MGI Symbol;Acc:MGI:3588214]	0.888539	0.62261
ENSMUSG00000061816	protein_coding	Myl1	myosin, light polypeptide 1 [Source:MGI Symbol;Acc:MGI:97269]	-0.630458	0.452857	0.838411
ENSMUSG00000061852	unprocessed_pseudogene	Gm7582	predicted gene 7582 [Source:MGI Symbol;Acc:MGI:3643856]	-0.430895	0.891563
ENSMUSG00000062209	protein_coding	Erbb4	erb-b2 receptor tyrosine kinase 4 [Source:MGI Symbol;Acc:MGI:104771]	-0.999322	0.143407	0.544544
ENSMUSG00000062590	protein_coding	Armc9	armadillo repeat containing 9 [Source:MGI Symbol;Acc:MGI:1926045]	-0.175633	0.76468	0.949384
ENSMUSG00000064272	protein_coding	Gpbar1	G protein-coupled bile acid receptor 1 [Source:MGI Symbol;Acc:MGI:2653863]	0.14618	0.956893
ENSMUSG00000064281	processed_pseudogene	Rpl19-ps1	ribosomal protein L19, pseudogene 1 [Source:MGI Symbol;Acc:MGI:3642668]
ENSMUSG00000064414	rRNA	n-R5s215	nuclear encoded rRNA 5S 215 [Source:MGI Symbol;Acc:MGI:4422080]
ENSMUSG00000064602	snoRNA	Snora41	small nucleolar RNA, H/ACA box 41 [Source:MGI Symbol;Acc:MGI:3819505]	0.723246	0.819008
ENSMUSG00000064612	snoRNA	Gm26457	predicted gene, 26457 [Source:MGI Symbol;Acc:MGI:5456234]
ENSMUSG00000064696	snoRNA	Gm24148	predicted gene, 24148 [Source:MGI Symbol;Acc:MGI:5453925]
ENSMUSG00000064823	snoRNA	Snord82	small nucleolar RNA, C/D box 82 [Source:MGI Symbol;Acc:MGI:1931502]
ENSMUSG00000064837	snoRNA	Snora75	small nucleolar RNA, H/ACA box 75 [Source:MGI Symbol;Acc:MGI:3819511]
ENSMUSG00000065055	rRNA	n-R5s213	nuclear encoded rRNA 5S 213 [Source:MGI Symbol;Acc:MGI:4422078]
ENSMUSG00000065215	snRNA	Gm26263	predicted gene, 26263 [Source:MGI Symbol;Acc:MGI:5456040]
ENSMUSG00000065468	miRNA	Mir26b	microRNA 26b [Source:MGI Symbol;Acc:MGI:2676901]
ENSMUSG00000065616	miRNA	Mir375	microRNA 375 [Source:MGI Symbol;Acc:MGI:3619376]
ENSMUSG00000065694	snRNA	Gm25411	predicted gene, 25411 [Source:MGI Symbol;Acc:MGI:5455188]
ENSMUSG00000067106	processed_pseudogene	Gm5529	predicted pseudogene 5529 [Source:MGI Symbol;Acc:MGI:3646377]	-0.430895	0.891563
ENSMUSG00000067158	protein_coding	Col4a4	collagen, type IV, alpha 4 [Source:MGI Symbol;Acc:MGI:104687]	1.99865	0.45857
ENSMUSG00000067299	protein_coding	Crygd	crystallin, gamma D [Source:MGI Symbol;Acc:MGI:88524]
ENSMUSG00000069085	protein_coding	Dytn	dystrotelin [Source:MGI Symbol;Acc:MGI:2685061]
ENSMUSG00000070031	protein_coding	Sp140	Sp140 nuclear body protein [Source:MGI Symbol;Acc:MGI:3702467]	-0.302917	0.713345	0.933438
ENSMUSG00000070034	protein_coding	Sp110	Sp110 nuclear body protein [Source:MGI Symbol;Acc:MGI:1923364]	-1.3838	0.103142	0.468707
ENSMUSG00000070870	protein_coding	Cryge	crystallin, gamma E [Source:MGI Symbol;Acc:MGI:88525]
ENSMUSG00000070871	protein_coding	Ccnyl1	cyclin Y-like 1 [Source:MGI Symbol;Acc:MGI:2138614]	0.268429	0.694911	0.926732
ENSMUSG00000072109	antisense	A530040E14Rik	RIKEN cDNA A530040E14 gene [Source:MGI Symbol;Acc:MGI:3612703]	0.393362	0.74123
ENSMUSG00000072978	processed_pseudogene	Gm5830	predicted pseudogene 5830 [Source:MGI Symbol;Acc:MGI:3647375]
ENSMUSG00000073627	processed_transcript	C130036L24Rik	RIKEN cDNA C130036L24 gene [Source:MGI Symbol;Acc:MGI:2441877]	-1.86806	0.420843
ENSMUSG00000073628	antisense	Gm10552	predicted gene 10552 [Source:MGI Symbol;Acc:MGI:3642083]
ENSMUSG00000073631	antisense	Gm10553	predicted gene 10553 [Source:MGI Symbol;Acc:MGI:3642178]
ENSMUSG00000073633	protein_coding	Fbxo36	F-box protein 36 [Source:MGI Symbol;Acc:MGI:1289192]	-0.291286	0.554364	0.888152
ENSMUSG00000073643	protein_coding	Wdfy1	WD repeat and FYVE domain containing 1 [Source:MGI Symbol;Acc:MGI:1916618]	-1.97604	4.34855e-08	2.90657e-06
ENSMUSG00000073650	protein_coding	Catip	ciliogenesis associated TTC17 interacting protein [Source:MGI Symbol;Acc:MGI:2685062]
ENSMUSG00000073652	antisense	Apol7d	apolipoprotein L 7d [Source:MGI Symbol;Acc:MGI:3723449]	0.073884	0.919287	0.986435
ENSMUSG00000073656	antisense	Gm10558	predicted gene 10558 [Source:MGI Symbol;Acc:MGI:3642906]	-0.430895	0.891563
ENSMUSG00000073658	protein_coding	Crygb	crystallin, gamma B [Source:MGI Symbol;Acc:MGI:88522]
ENSMUSG00000075952	snRNA	Gm23422	predicted gene, 23422 [Source:MGI Symbol;Acc:MGI:5453199]
ENSMUSG00000077274	snoRNA	Gm22786	predicted gene, 22786 [Source:MGI Symbol;Acc:MGI:5452563]
ENSMUSG00000077328	snoRNA	Gm25832	predicted gene, 25832 [Source:MGI Symbol;Acc:MGI:5455609]
ENSMUSG00000077471	snRNA	Gm24788	predicted gene, 24788 [Source:MGI Symbol;Acc:MGI:5454565]
ENSMUSG00000077736	snoRNA	Gm24555	predicted gene, 24555 [Source:MGI Symbol;Acc:MGI:5454332]
ENSMUSG00000077745	snoRNA	Gm26342	predicted gene, 26342 [Source:MGI Symbol;Acc:MGI:5456119]
ENSMUSG00000077782	snoRNA	Gm24160	predicted gene, 24160 [Source:MGI Symbol;Acc:MGI:5453937]
ENSMUSG00000077884	miRNA	Gm24557	predicted gene, 24557 [Source:MGI Symbol;Acc:MGI:5454334]
ENSMUSG00000079140	processed_pseudogene	Gm6374	predicted gene 6374 [Source:MGI Symbol;Acc:MGI:3647016]
ENSMUSG00000079440	protein_coding	Alpi	alkaline phosphatase, intestinal [Source:MGI Symbol;Acc:MGI:1924018]
ENSMUSG00000079445	protein_coding	B3gnt7	UDP-GlcNAc:betaGal beta-1,3-N-acetylglucosaminyltransferase 7 [Source:MGI Symbol;Acc:MGI:2384394]	1.256	0.681823
ENSMUSG00000079455	transcribed_unprocessed_pseudogene	Gm16026	predicted pseudogene 16026 [Source:MGI Symbol;Acc:MGI:3783243]
ENSMUSG00000079457	protein_coding	Gm7609	predicted pseudogene 7609 [Source:MGI Symbol;Acc:MGI:3644536]	-0.823583	0.497934
ENSMUSG00000079465	protein_coding	Col4a3	collagen, type IV, alpha 3 [Source:MGI Symbol;Acc:MGI:104688]	-1.66268	0.0902588
ENSMUSG00000079470	protein_coding	Utp14b	UTP14B small subunit processome component [Source:MGI Symbol;Acc:MGI:2445092]	-1.80986	0.000749288	0.0155122
ENSMUSG00000080524	snRNA	Gm23879	predicted gene, 23879 [Source:MGI Symbol;Acc:MGI:5453656]
ENSMUSG00000080539	snRNA	Gm25542	predicted gene, 25542 [Source:MGI Symbol;Acc:MGI:5455319]
ENSMUSG00000080817	processed_pseudogene	Gm13751	predicted gene 13751 [Source:MGI Symbol;Acc:MGI:3650600]
ENSMUSG00000081429	processed_pseudogene	Rps27-ps1	ribosomal protein S27, pseudogene 1 [Source:MGI Symbol;Acc:MGI:3652266]
ENSMUSG00000081617	processed_pseudogene	Rps13-ps7	ribosomal protein S13, pseudogene 7 [Source:MGI Symbol;Acc:MGI:3650301]
ENSMUSG00000081623	processed_pseudogene	Gm8809	predicted gene 8809 [Source:MGI Symbol;Acc:MGI:3645410]
ENSMUSG00000081643	processed_pseudogene	Gm11605	predicted gene 11605 [Source:MGI Symbol;Acc:MGI:3651339]
ENSMUSG00000081950	processed_pseudogene	Gm11600	predicted gene 11600 [Source:MGI Symbol;Acc:MGI:3651838]
ENSMUSG00000082012	processed_pseudogene	Gm5257	predicted gene 5257 [Source:MGI Symbol;Acc:MGI:3647791]
ENSMUSG00000082057	processed_pseudogene	Gm15789	predicted gene 15789 [Source:MGI Symbol;Acc:MGI:3783231]	0.723246	0.819008
ENSMUSG00000082059	processed_pseudogene	Gm15183	predicted gene 15183 [Source:MGI Symbol;Acc:MGI:3705481]
ENSMUSG00000082212	processed_pseudogene	Gm15826	predicted gene 15826 [Source:MGI Symbol;Acc:MGI:3801881]
ENSMUSG00000082373	unitary_pseudogene	Gm13754	predicted gene 13754 [Source:MGI Symbol;Acc:MGI:3651213]
ENSMUSG00000082473	processed_pseudogene	Kif22-ps	kinesin family member 22, pseudogene [Source:MGI Symbol;Acc:MGI:109206]
ENSMUSG00000082528	processed_pseudogene	Gm15182	predicted gene 15182 [Source:MGI Symbol;Acc:MGI:3705533]
ENSMUSG00000082565	processed_pseudogene	Gm5255	predicted gene 5255 [Source:MGI Symbol;Acc:MGI:3779482]
ENSMUSG00000082745	unprocessed_pseudogene	Gm15181	predicted gene 15181 [Source:MGI Symbol;Acc:MGI:3705876]
ENSMUSG00000082769	processed_pseudogene	Gm15793	predicted gene 15793 [Source:MGI Symbol;Acc:MGI:3783235]
ENSMUSG00000082774	processed_pseudogene	Gm8805	predicted gene 8805 [Source:MGI Symbol;Acc:MGI:3643512]	0.723246	0.819008
ENSMUSG00000083039	processed_pseudogene	Gm11606	predicted gene 11606 [Source:MGI Symbol;Acc:MGI:3649658]
ENSMUSG00000083066	processed_pseudogene	Gm12748	predicted gene 12748 [Source:MGI Symbol;Acc:MGI:3652128]
ENSMUSG00000083242	processed_pseudogene	Gm15659	predicted gene 15659 [Source:MGI Symbol;Acc:MGI:3801822]
ENSMUSG00000083244	processed_pseudogene	Gm15180	predicted gene 15180 [Source:MGI Symbol;Acc:MGI:3705360]
ENSMUSG00000083289	processed_pseudogene	Gm8812	predicted gene 8812 [Source:MGI Symbol;Acc:MGI:3643091]
ENSMUSG00000083795	processed_pseudogene	Gm15670	predicted gene 15670 [Source:MGI Symbol;Acc:MGI:3783112]
ENSMUSG00000084106	processed_pseudogene	Gm6136	predicted pseudogene 6136 [Source:MGI Symbol;Acc:MGI:3646897]	0.723246	0.819008
ENSMUSG00000084332	processed_pseudogene	Gm8840	predicted gene 8840 [Source:MGI Symbol;Acc:MGI:3647579]
ENSMUSG00000084333	processed_pseudogene	Gm11599	predicted gene 11599 [Source:MGI Symbol;Acc:MGI:3651840]
ENSMUSG00000084416	processed_pseudogene	Rpl10a-ps1	ribosomal protein L10A, pseudogene 1 [Source:MGI Symbol;Acc:MGI:3705885]	-1.60123	0.350509
ENSMUSG00000084443	rRNA	n-R5s214	nuclear encoded rRNA 5S 214 [Source:MGI Symbol;Acc:MGI:4422079]
ENSMUSG00000084468	miRNA	Gm22955	predicted gene, 22955 [Source:MGI Symbol;Acc:MGI:5452732]
ENSMUSG00000084799	lincRNA	Ino80dos	INO80 complex subunit D, opposite strand [Source:MGI Symbol;Acc:MGI:3651861]	0.104721	0.779587	0.953364
ENSMUSG00000085075	lincRNA	Gm15669	predicted gene 15669 [Source:MGI Symbol;Acc:MGI:3783111]
ENSMUSG00000085653	antisense	Gm15179	predicted gene 15179 [Source:MGI Symbol;Acc:MGI:3705125]
ENSMUSG00000085812	processed_pseudogene	Gm15843	predicted gene 15843 [Source:MGI Symbol;Acc:MGI:3801845]	0.723246	0.819008
ENSMUSG00000086053	antisense	Gm15178	predicted gene 15178 [Source:MGI Symbol;Acc:MGI:3705132]
ENSMUSG00000086204	lincRNA	Gm15668	predicted gene 15668 [Source:MGI Symbol;Acc:MGI:3783110]
ENSMUSG00000086721	processed_pseudogene	Gm13750	predicted gene 13750 [Source:MGI Symbol;Acc:MGI:3650598]
ENSMUSG00000086730	processed_transcript	Platr12	pluripotency associated transcript 12 [Source:MGI Symbol;Acc:MGI:3651341]
ENSMUSG00000086836	antisense	Gm13748	predicted gene 13748 [Source:MGI Symbol;Acc:MGI:3702115]	0.146178	0.962194
ENSMUSG00000087008	processed_pseudogene	Gm5530	predicted gene 5530 [Source:MGI Symbol;Acc:MGI:3646374]
ENSMUSG00000087213	processed_transcript	2810408I11Rik	RIKEN cDNA 2810408I11 gene [Source:MGI Symbol;Acc:MGI:1917191]	2.42567	0.00756371	0.093523
ENSMUSG00000087329	lincRNA	Gm15671	predicted gene 15671 [Source:MGI Symbol;Acc:MGI:3783113]
ENSMUSG00000087514	sense_intronic	Gm16076	predicted gene 16076 [Source:MGI Symbol;Acc:MGI:3802084]	-0.430895	0.891563
ENSMUSG00000087538	antisense	Gm16341	predicted gene 16341 [Source:MGI Symbol;Acc:MGI:3840137]
ENSMUSG00000087561	lincRNA	Gm11608	predicted gene 11608 [Source:MGI Symbol;Acc:MGI:3651337]
ENSMUSG00000087820	miRNA	Mir1928	microRNA 1928 [Source:MGI Symbol;Acc:MGI:3836960]
ENSMUSG00000087823	snRNA	Gm22281	predicted gene, 22281 [Source:MGI Symbol;Acc:MGI:5452058]
ENSMUSG00000088318	snRNA	Gm26187	predicted gene, 26187 [Source:MGI Symbol;Acc:MGI:5455964]
ENSMUSG00000088666	rRNA	Gm25329	predicted gene, 25329 [Source:MGI Symbol;Acc:MGI:5455106]
ENSMUSG00000088850	snoRNA	Gm24729	predicted gene, 24729 [Source:MGI Symbol;Acc:MGI:5454506]
ENSMUSG00000088953	snoRNA	Gm24942	predicted gene, 24942 [Source:MGI Symbol;Acc:MGI:5454719]
ENSMUSG00000089326	rRNA	Gm25974	predicted gene, 25974 [Source:MGI Symbol;Acc:MGI:5455751]
ENSMUSG00000089345	misc_RNA	Gm22665	predicted gene, 22665 [Source:MGI Symbol;Acc:MGI:5452442]
ENSMUSG00000089420	snRNA	Gm27934	predicted gene, 27934 [Source:MGI Symbol;Acc:MGI:5531316]
ENSMUSG00000089652	lincRNA	Gm16025	predicted gene 16025 [Source:MGI Symbol;Acc:MGI:3802144]	-1.05852	0.614248
ENSMUSG00000089653	antisense	Gm15841	predicted gene 15841 [Source:MGI Symbol;Acc:MGI:3801860]
ENSMUSG00000089714	lincRNA	Gm16092	predicted gene 16092 [Source:MGI Symbol;Acc:MGI:3841241]
ENSMUSG00000089716	transcribed_unprocessed_pseudogene	Gm6264	predicted gene 6264 [Source:MGI Symbol;Acc:MGI:3779580]
ENSMUSG00000089844	protein_coding	A530032D15Rik	RIKEN cDNA A530032D15Rik gene [Source:MGI Symbol;Acc:MGI:3037746]	-2.95514	0.057365
ENSMUSG00000089937	unprocessed_pseudogene	Gm7281	predicted gene 7281 [Source:MGI Symbol;Acc:MGI:3779713]	-1.13449	0.71876
ENSMUSG00000089964	processed_transcript	Gm16582	predicted gene 16582 [Source:MGI Symbol;Acc:MGI:4415002]
ENSMUSG00000089965	processed_pseudogene	Gm16236	predicted gene 16236 [Source:MGI Symbol;Acc:MGI:3801868]
ENSMUSG00000089976	unprocessed_pseudogene	Gm2389	predicted pseudogene 2389 [Source:MGI Symbol;Acc:MGI:3780557]
ENSMUSG00000090042	processed_pseudogene	Gm8550	predicted gene 8550 [Source:MGI Symbol;Acc:MGI:3779803]
ENSMUSG00000090071	protein_coding	Cdk5r2	cyclin-dependent kinase 5, regulatory subunit 2 (p39) [Source:MGI Symbol;Acc:MGI:1330828]
ENSMUSG00000090103	antisense	Gm16094	predicted gene 16094 [Source:MGI Symbol;Acc:MGI:3801967]
ENSMUSG00000090128	unprocessed_pseudogene	Gm16038	predicted gene 16038 [Source:MGI Symbol;Acc:MGI:3802117]
ENSMUSG00000090186	unprocessed_pseudogene	Gm7592	predicted gene 7592 [Source:MGI Symbol;Acc:MGI:3644077]	0.146178	0.960782
ENSMUSG00000090246	antisense	Gm17017	predicted gene 17017 [Source:MGI Symbol;Acc:MGI:4820558]	-0.599408	0.702495
ENSMUSG00000090252	antisense	Gm16028	predicted gene 16028 [Source:MGI Symbol;Acc:MGI:3801982]	-1.81617	0.436894
ENSMUSG00000090486	protein_coding	BC035947	cDNA sequence BC035947 [Source:MGI Symbol;Acc:MGI:2652858]	0.878849	0.463485
ENSMUSG00000090637	processed_pseudogene	Gm6189	predicted gene 6189 [Source:MGI Symbol;Acc:MGI:3643154]
ENSMUSG00000091199	processed_transcript	Gm2619	predicted gene 2619 [Source:MGI Symbol;Acc:MGI:3780787]	-0.430895	0.891563
ENSMUSG00000091806	processed_pseudogene	Gm5258	predicted gene 5258 [Source:MGI Symbol;Acc:MGI:3647794]
ENSMUSG00000092705	miRNA	Gm24513	predicted gene, 24513 [Source:MGI Symbol;Acc:MGI:5454290]
ENSMUSG00000092932	misc_RNA	Gm22906	predicted gene, 22906 [Source:MGI Symbol;Acc:MGI:5452683]	0.148273	0.928753
ENSMUSG00000093155	miRNA	Gm25035	predicted gene, 25035 [Source:MGI Symbol;Acc:MGI:5454812]
ENSMUSG00000093228	miRNA	Gm25748	predicted gene, 25748 [Source:MGI Symbol;Acc:MGI:5455525]
ENSMUSG00000093254	miRNA	Mir5126	microRNA 5126 [Source:MGI Symbol;Acc:MGI:4950451]
ENSMUSG00000093782	miRNA	Gm22396	predicted gene, 22396 [Source:MGI Symbol;Acc:MGI:5452173]	-0.430895	0.891563
ENSMUSG00000093843	snRNA	Gm25939	predicted gene, 25939 [Source:MGI Symbol;Acc:MGI:5455716]
ENSMUSG00000093956	snRNA	Gm24497	predicted gene, 24497 [Source:MGI Symbol;Acc:MGI:5454274]
ENSMUSG00000094050	snRNA	Gm23472	predicted gene, 23472 [Source:MGI Symbol;Acc:MGI:5453249]
ENSMUSG00000094127	protein_coding	G530012D18Rik	RIKEN cDNA G530012D1 gene [Source:MGI Symbol;Acc:MGI:3642025]	-1.89042	0.15911
ENSMUSG00000094191	processed_pseudogene	Rpl31-ps14	ribosomal protein L31, pseudogene 14 [Source:MGI Symbol;Acc:MGI:3704189]	-0.430895	0.891563
ENSMUSG00000094214	snRNA	Gm23448	predicted gene, 23448 [Source:MGI Symbol;Acc:MGI:5453225]
ENSMUSG00000094290	miRNA	Gm27512	predicted gene, 27512 [Source:MGI Symbol;Acc:MGI:5530894]	0.830375	0.658972
ENSMUSG00000094638	protein_coding	Gm21972	predicted gene 21972 [Source:MGI Symbol;Acc:MGI:5439441]	-0.137159	0.773656	0.952444
ENSMUSG00000094655	snRNA	Gm25360	predicted gene, 25360 [Source:MGI Symbol;Acc:MGI:5455137]
ENSMUSG00000094768	snRNA	Gm25524	predicted gene, 25524 [Source:MGI Symbol;Acc:MGI:5455301]
ENSMUSG00000094834	miRNA	Gm25472	predicted gene, 25472 [Source:MGI Symbol;Acc:MGI:5455249]
ENSMUSG00000094946	miRNA	Gm25754	predicted gene, 25754 [Source:MGI Symbol;Acc:MGI:5455531]
ENSMUSG00000095282	miRNA	Gm22548	predicted gene, 22548 [Source:MGI Symbol;Acc:MGI:5452325]
ENSMUSG00000096031	miRNA	Gm23189	predicted gene, 23189 [Source:MGI Symbol;Acc:MGI:5452966]
ENSMUSG00000096094	protein_coding	A630095N17Rik	RIKEN cDNA A630095N17 gene [Source:MGI Symbol;Acc:MGI:2686470]
ENSMUSG00000096297	snRNA	Gm23934	predicted gene, 23934 [Source:MGI Symbol;Acc:MGI:5453711]
ENSMUSG00000096779	miRNA	Gm22112	predicted gene, 22112 [Source:MGI Symbol;Acc:MGI:5451889]
ENSMUSG00000097264	processed_pseudogene	Rpl31-ps24	ribosomal protein L31, pseudogene 24 [Source:MGI Symbol;Acc:MGI:3648658]
ENSMUSG00000097564	processed_transcript	C430014B12Rik	RIKEN cDNA C430014B12 gene [Source:MGI Symbol;Acc:MGI:2444820]	0.0958296	0.848543	0.973842
ENSMUSG00000098351	misc_RNA	Gm27507	predicted gene, 27507 [Source:MGI Symbol;Acc:MGI:5530889]
ENSMUSG00000098487	miRNA	Mir6899	microRNA 6899 [Source:MGI Symbol;Acc:MGI:5530766]
ENSMUSG00000098504	miRNA	Mir6351	microRNA 6351 [Source:MGI Symbol;Acc:MGI:5531318]
ENSMUSG00000098611	miRNA	Mir6343	microRNA 6343 [Source:MGI Symbol;Acc:MGI:5530686]
ENSMUSG00000098634	miRNA	Mir8096	microRNA 8096 [Source:MGI Symbol;Acc:MGI:5530861]
ENSMUSG00000098697	misc_RNA	Gm27315	predicted gene, 27315 [Source:MGI Symbol;Acc:MGI:5530697]
ENSMUSG00000098797	miRNA	Mir6344	microRNA 6344 [Source:MGI Symbol;Acc:MGI:5531222]
ENSMUSG00000098842	miRNA	Gm27907	predicted gene, 27907 [Source:MGI Symbol;Acc:MGI:5531289]
ENSMUSG00000098850	misc_RNA	Gm27390	predicted gene, 27390 [Source:MGI Symbol;Acc:MGI:5530772]	0.14618	0.956517
ENSMUSG00000098851	miRNA	Mir6353	microRNA 6353 [Source:MGI Symbol;Acc:MGI:5530773]	-0.430895	0.891563
ENSMUSG00000099141	miRNA	Mir6352	microRNA 6352 [Source:MGI Symbol;Acc:MGI:5530863]
ENSMUSG00000099204	miRNA	Gm27943	predicted gene, 27943 [Source:MGI Symbol;Acc:MGI:5531325]
ENSMUSG00000099342	processed_pseudogene	Gm18180	predicted gene, 18180 [Source:MGI Symbol;Acc:MGI:5010365]	0.723246	0.819008
ENSMUSG00000099364	lincRNA	5730419F03Rik	RIKEN cDNA 5730419F03 gene [Source:MGI Symbol;Acc:MGI:1917787]
ENSMUSG00000099377	processed_pseudogene	Gm6159	predicted gene 6159 [Source:MGI Symbol;Acc:MGI:3644323]
ENSMUSG00000099383	unprocessed_pseudogene	Gm28925	predicted gene 28925 [Source:MGI Symbol;Acc:MGI:5579631]
ENSMUSG00000099401	antisense	Gm28375	predicted gene 28375 [Source:MGI Symbol;Acc:MGI:5579081]	-0.430895	0.891563
ENSMUSG00000099472	antisense	Gm29539	predicted gene 29539 [Source:MGI Symbol;Acc:MGI:5580245]
ENSMUSG00000099519	processed_transcript	Gm29253	predicted gene 29253 [Source:MGI Symbol;Acc:MGI:5579959]	0.48786	0.0169664	0.164563
ENSMUSG00000099552	lincRNA	9830004L10Rik	RIKEN cDNA 9830004L10 gene [Source:MGI Symbol;Acc:MGI:3642808]
ENSMUSG00000099561	antisense	Gm28410	predicted gene 28410 [Source:MGI Symbol;Acc:MGI:5579116]
ENSMUSG00000099562	processed_pseudogene	Gm19027	predicted gene, 19027 [Source:MGI Symbol;Acc:MGI:5011212]
ENSMUSG00000099644	antisense	Gm28626	predicted gene 28626 [Source:MGI Symbol;Acc:MGI:5579332]	0.723246	0.819008
ENSMUSG00000099658	processed_pseudogene	Gm28980	predicted gene 28980 [Source:MGI Symbol;Acc:MGI:5579686]
ENSMUSG00000099691	processed_pseudogene	Gm29518	predicted gene 29518 [Source:MGI Symbol;Acc:MGI:5580224]
ENSMUSG00000099693	unprocessed_pseudogene	Gm29284	predicted gene 29284 [Source:MGI Symbol;Acc:MGI:5579990]
ENSMUSG00000099706	lincRNA	Gm29536	predicted gene 29536 [Source:MGI Symbol;Acc:MGI:5580242]
ENSMUSG00000099707	lincRNA	Gm8883	predicted gene 8883 [Source:MGI Symbol;Acc:MGI:3649116]	-0.897075	0.00231024	0.0389379
ENSMUSG00000099753	processed_pseudogene	Gm28058	predicted gene 28058 [Source:MGI Symbol;Acc:MGI:5578764]
ENSMUSG00000099767	antisense	Gm28884	predicted gene 28884 [Source:MGI Symbol;Acc:MGI:5579590]
ENSMUSG00000099771	processed_pseudogene	Gm19257	predicted gene, 19257 [Source:MGI Symbol;Acc:MGI:5011442]
ENSMUSG00000099804	lincRNA	Gm28497	predicted gene 28497 [Source:MGI Symbol;Acc:MGI:5579203]
ENSMUSG00000099819	processed_pseudogene	Gm28728	predicted gene 28728 [Source:MGI Symbol;Acc:MGI:5579434]
ENSMUSG00000099839	lincRNA	Gm29374	predicted gene 29374 [Source:MGI Symbol;Acc:MGI:5580080]
ENSMUSG00000099877	lincRNA	Pinc	pregnancy induced noncoding RNA [Source:MGI Symbol;Acc:MGI:3623820]
ENSMUSG00000099918	processed_pseudogene	Gm28066	predicted gene 28066 [Source:MGI Symbol;Acc:MGI:5578772]
ENSMUSG00000099931	sense_intronic	Gm29358	predicted gene 29358 [Source:MGI Symbol;Acc:MGI:5580064]	0.884158	0.592024
ENSMUSG00000099949	processed_pseudogene	Gm29124	predicted gene 29124 [Source:MGI Symbol;Acc:MGI:5579830]
ENSMUSG00000099954	sense_intronic	Gm28112	predicted gene 28112 [Source:MGI Symbol;Acc:MGI:5578818]	-1.10884	0.675118
ENSMUSG00000099996	lincRNA	Gm29065	predicted gene 29065 [Source:MGI Symbol;Acc:MGI:5579771]
ENSMUSG00000100044	processed_pseudogene	Gm9553	predicted gene 9553 [Source:MGI Symbol;Acc:MGI:3779963]
ENSMUSG00000100108	lincRNA	Gm28100	predicted gene 28100 [Source:MGI Symbol;Acc:MGI:5578806]
ENSMUSG00000100170	lincRNA	Gm28942	predicted gene 28942 [Source:MGI Symbol;Acc:MGI:5579648]	-0.430895	0.891563
ENSMUSG00000100190	protein_coding	Krtap28-10	keratin associated protein 28-10 [Source:MGI Symbol;Acc:MGI:3779575]
ENSMUSG00000100217	lincRNA	9930111H07Rik	RIKEN cDNA 9930111H07 gene [Source:MGI Symbol;Acc:MGI:1925012]
ENSMUSG00000100225	processed_pseudogene	Gm29097	predicted gene 29097 [Source:MGI Symbol;Acc:MGI:5579803]
ENSMUSG00000100301	lincRNA	6030407O03Rik	RIKEN cDNA 6030407O03 gene [Source:MGI Symbol;Acc:MGI:1924410]	-0.430895	0.891563
ENSMUSG00000100319	processed_pseudogene	Gm5256	predicted gene 5256 [Source:MGI Symbol;Acc:MGI:3644836]
ENSMUSG00000100340	processed_pseudogene	Gm28923	predicted gene 28923 [Source:MGI Symbol;Acc:MGI:5579629]
ENSMUSG00000100354	lincRNA	Gm29113	predicted gene 29113 [Source:MGI Symbol;Acc:MGI:5579819]
ENSMUSG00000100397	processed_pseudogene	Gm28071	predicted gene 28071 [Source:MGI Symbol;Acc:MGI:5578777]
ENSMUSG00000100426	lincRNA	Gm4208	predicted gene 4208 [Source:MGI Symbol;Acc:MGI:3782384]
ENSMUSG00000100429	lincRNA	Gm29186	predicted gene 29186 [Source:MGI Symbol;Acc:MGI:5579892]
ENSMUSG00000100432	processed_pseudogene	Gm7539	predicted gene 7539 [Source:MGI Symbol;Acc:MGI:3647619]
ENSMUSG00000100437	lincRNA	Gm29152	predicted gene 29152 [Source:MGI Symbol;Acc:MGI:5579858]
ENSMUSG00000100439	processed_pseudogene	Gm28922	predicted gene 28922 [Source:MGI Symbol;Acc:MGI:5579628]
ENSMUSG00000100444	lincRNA	C530043A13Rik	RIKEN cDNA C530043A13 gene [Source:MGI Symbol;Acc:MGI:2441914]	0.723246	0.819008
ENSMUSG00000100503	unprocessed_pseudogene	Gm28927	predicted gene 28927 [Source:MGI Symbol;Acc:MGI:5579633]
ENSMUSG00000100504	unprocessed_pseudogene	Gm28926	predicted gene 28926 [Source:MGI Symbol;Acc:MGI:5579632]
ENSMUSG00000100534	lincRNA	Gm816	predicted gene 816 [Source:MGI Symbol;Acc:MGI:2685662]
ENSMUSG00000100553	lincRNA	Gm17751	predicted gene, 17751 [Source:MGI Symbol;Acc:MGI:5009832]
ENSMUSG00000100556	antisense	Gm28902	predicted gene 28902 [Source:MGI Symbol;Acc:MGI:5579608]
ENSMUSG00000100561	processed_pseudogene	Gm7516	predicted gene 7516 [Source:MGI Symbol;Acc:MGI:3643007]
ENSMUSG00000100562	lincRNA	Gm29611	predicted gene 29611 [Source:MGI Symbol;Acc:MGI:5580317]
ENSMUSG00000100580	lincRNA	4933436I20Rik	RIKEN cDNA 4933436I20 gene [Source:MGI Symbol;Acc:MGI:1918540]	0.0953536	0.962317
ENSMUSG00000100697	processed_pseudogene	Gm29184	predicted gene 29184 [Source:MGI Symbol;Acc:MGI:5579890]
ENSMUSG00000100744	processed_pseudogene	Gm17764	predicted gene, 17764 [Source:MGI Symbol;Acc:MGI:5009928]	-0.430895	0.891563
ENSMUSG00000100750	antisense	Gm29084	predicted gene 29084 [Source:MGI Symbol;Acc:MGI:5579790]	-0.0404211	0.960801	0.993613
ENSMUSG00000100768	sense_intronic	Gm29055	predicted gene 29055 [Source:MGI Symbol;Acc:MGI:5579761]	-0.280342	0.444893	0.834345
ENSMUSG00000100774	processed_pseudogene	Gm7329	predicted gene 7329 [Source:MGI Symbol;Acc:MGI:3646271]
ENSMUSG00000100786	antisense	Gm28940	predicted gene 28940 [Source:MGI Symbol;Acc:MGI:5579646]	-0.430895	0.891563
ENSMUSG00000100811	antisense	Gm29083	predicted gene 29083 [Source:MGI Symbol;Acc:MGI:5579789]
ENSMUSG00000100815	sense_intronic	Gm29112	predicted gene 29112 [Source:MGI Symbol;Acc:MGI:5579818]
ENSMUSG00000100827	lincRNA	Gm29069	predicted gene 29069 [Source:MGI Symbol;Acc:MGI:5579775]
ENSMUSG00000100846	protein_coding	Gm28845	predicted gene 28845 [Source:MGI Symbol;Acc:MGI:5579551]	-0.430895	0.891563
ENSMUSG00000100940	processed_pseudogene	Gm29372	predicted gene 29372 [Source:MGI Symbol;Acc:MGI:5580078]
ENSMUSG00000101112	lincRNA	Gm29185	predicted gene 29185 [Source:MGI Symbol;Acc:MGI:5579891]
ENSMUSG00000101156	antisense	Gm29114	predicted gene 29114 [Source:MGI Symbol;Acc:MGI:5579820]
ENSMUSG00000101173	processed_pseudogene	Gm29519	predicted gene 29519 [Source:MGI Symbol;Acc:MGI:5580225]
ENSMUSG00000101211	lincRNA	Gm28818	predicted gene 28818 [Source:MGI Symbol;Acc:MGI:5579524]	3.54247	0.00885855
ENSMUSG00000101257	lincRNA	2310015K22Rik	RIKEN cDNA 2310015K22 gene [Source:MGI Symbol;Acc:MGI:1916815]
ENSMUSG00000101279	unprocessed_pseudogene	Gm18342	predicted gene, 18342 [Source:MGI Symbol;Acc:MGI:5010527]
ENSMUSG00000101315	protein_coding	Krtap28-13	keratin associated protein 28-13 [Source:MGI Symbol;Acc:MGI:1918636]
ENSMUSG00000101324	lincRNA	Gm29187	predicted gene 29187 [Source:MGI Symbol;Acc:MGI:5579893]
ENSMUSG00000101328	processed_pseudogene	Rpl30-ps6	ribosomal protein L30, pseudogene 6 [Source:MGI Symbol;Acc:MGI:3642608]
ENSMUSG00000101344	lincRNA	Gm29183	predicted gene 29183 [Source:MGI Symbol;Acc:MGI:5579889]
ENSMUSG00000101387	processed_pseudogene	Pced1c-ps	PC-esterase domain containing 1C, pseudogene [Source:MGI Symbol;Acc:MGI:3644590]
ENSMUSG00000101450	sense_intronic	Gm28941	predicted gene 28941 [Source:MGI Symbol;Acc:MGI:5579647]	-0.430895	0.891563
ENSMUSG00000101483	antisense	1700016L21Rik	RIKEN cDNA 1700016L21 gene [Source:MGI Symbol;Acc:MGI:1919458]	0.723246	0.819008
ENSMUSG00000101496	processed_pseudogene	Gm8885	predicted gene 8885 [Source:MGI Symbol;Acc:MGI:3649121]	1.38549	0.586319
ENSMUSG00000101503	antisense	Gm28364	predicted gene 28364 [Source:MGI Symbol;Acc:MGI:5579070]	-0.115178	0.659708	0.919161
ENSMUSG00000101506	processed_pseudogene	Gm28385	predicted gene 28385 [Source:MGI Symbol;Acc:MGI:5579091]
ENSMUSG00000101551	processed_pseudogene	Gm8870	predicted gene 8870 [Source:MGI Symbol;Acc:MGI:3645634]
ENSMUSG00000101599	lincRNA	Gm20342	predicted gene, 20342 [Source:MGI Symbol;Acc:MGI:5012527]	0.43229	0.45658	0.839912
ENSMUSG00000101617	processed_pseudogene	Gm6947	predicted gene 6947 [Source:MGI Symbol;Acc:MGI:3647350]
ENSMUSG00000101625	lincRNA	Gm29371	predicted gene 29371 [Source:MGI Symbol;Acc:MGI:5580077]	0.486468	0.648831
ENSMUSG00000101722	lincRNA	Gm29125	predicted gene 29125 [Source:MGI Symbol;Acc:MGI:5579831]
ENSMUSG00000101730	unprocessed_pseudogene	Gm28580	predicted gene 28580 [Source:MGI Symbol;Acc:MGI:5579286]
ENSMUSG00000101751	unprocessed_pseudogene	Gm2427	predicted gene 2427 [Source:MGI Symbol;Acc:MGI:3780593]
ENSMUSG00000101763	processed_pseudogene	Gm29068	predicted gene 29068 [Source:MGI Symbol;Acc:MGI:5579774]
ENSMUSG00000101764	lincRNA	4930556G22Rik	RIKEN cDNA 4930556G22 gene [Source:MGI Symbol;Acc:MGI:1925457]
ENSMUSG00000101784	processed_pseudogene	Gm7553	predicted gene 7553 [Source:MGI Symbol;Acc:MGI:3826364]
ENSMUSG00000101798	unprocessed_pseudogene	Gm28995	predicted gene 28995 [Source:MGI Symbol;Acc:MGI:5579701]
ENSMUSG00000101812	lincRNA	D530049I02Rik	RIKEN cDNA D530049I02 gene [Source:MGI Symbol;Acc:MGI:1925968]
ENSMUSG00000101832	lincRNA	Gm28982	predicted gene 28982 [Source:MGI Symbol;Acc:MGI:5579688]
ENSMUSG00000101834	processed_pseudogene	Gm5829	predicted gene 5829 [Source:MGI Symbol;Acc:MGI:3644438]
ENSMUSG00000101840	antisense	Gm28294	predicted gene 28294 [Source:MGI Symbol;Acc:MGI:5579000]
ENSMUSG00000101848	lincRNA	4933417E11Rik	RIKEN cDNA 4933417E11 gene [Source:MGI Symbol;Acc:MGI:1918384]
ENSMUSG00000101849	lincRNA	Gm28386	predicted gene 28386 [Source:MGI Symbol;Acc:MGI:5579092]
ENSMUSG00000101853	processed_pseudogene	Gm28627	predicted gene 28627 [Source:MGI Symbol;Acc:MGI:5579333]
ENSMUSG00000101895	lincRNA	Gm28981	predicted gene 28981 [Source:MGI Symbol;Acc:MGI:5579687]
ENSMUSG00000101896	processed_pseudogene	Gm6244	predicted gene 6244 [Source:MGI Symbol;Acc:MGI:3643858]
ENSMUSG00000101934	processed_pseudogene	Gm18304	predicted gene, 18304 [Source:MGI Symbol;Acc:MGI:5010489]	-0.843832	0.789088
ENSMUSG00000101940	transcribed_unprocessed_pseudogene	Akp-ps1	alkaline phosphatase pseudogene 1 [Source:MGI Symbol;Acc:MGI:87981]
ENSMUSG00000101968	antisense	1700027A15Rik	RIKEN cDNA 1700027A15 gene [Source:MGI Symbol;Acc:MGI:1916699]
ENSMUSG00000101986	processed_pseudogene	Gm6198	predicted gene 6198 [Source:MGI Symbol;Acc:MGI:3644461]
ENSMUSG00000102052	lincRNA	Gm28387	predicted gene 28387 [Source:MGI Symbol;Acc:MGI:5579093]
ENSMUSG00000102123	lincRNA	Gm4319	predicted gene 4319 [Source:MGI Symbol;Acc:MGI:3782500]
ENSMUSG00000102140	TEC	Gm38058	predicted gene, 38058 [Source:MGI Symbol;Acc:MGI:5611286]	0.726958	0.790828
ENSMUSG00000102235	TEC	Gm37886	predicted gene, 37886 [Source:MGI Symbol;Acc:MGI:5611114]
ENSMUSG00000102266	TEC	Gm38106	predicted gene, 38106 [Source:MGI Symbol;Acc:MGI:5611334]
ENSMUSG00000102280	TEC	Gm36999	predicted gene, 36999 [Source:MGI Symbol;Acc:MGI:5610227]
ENSMUSG00000102293	TEC	Gm37541	predicted gene, 37541 [Source:MGI Symbol;Acc:MGI:5610769]
ENSMUSG00000102374	TEC	Gm38387	predicted gene, 38387 [Source:MGI Symbol;Acc:MGI:5613622]	0.14618	0.956517
ENSMUSG00000102383	TEC	Gm38142	predicted gene, 38142 [Source:MGI Symbol;Acc:MGI:5611370]	0.234859	0.899914
ENSMUSG00000102449	TEC	Gm37100	predicted gene, 37100 [Source:MGI Symbol;Acc:MGI:5610328]
ENSMUSG00000102481	TEC	Gm37925	predicted gene, 37925 [Source:MGI Symbol;Acc:MGI:5611153]
ENSMUSG00000102518	TEC	Gm38339	predicted gene, 38339 [Source:MGI Symbol;Acc:MGI:5611567]
ENSMUSG00000102536	TEC	1700039I01Rik	RIKEN cDNA 1700039I01 gene [Source:MGI Symbol;Acc:MGI:1920596]
ENSMUSG00000102559	TEC	Gm37570	predicted gene, 37570 [Source:MGI Symbol;Acc:MGI:5610798]	0.835728	0.460823
ENSMUSG00000102571	TEC	Gm37967	predicted gene, 37967 [Source:MGI Symbol;Acc:MGI:5611195]	-2.87282	0.0540713
ENSMUSG00000102605	TEC	Gm37264	predicted gene, 37264 [Source:MGI Symbol;Acc:MGI:5610492]
ENSMUSG00000102649	TEC	Gm38021	predicted gene, 38021 [Source:MGI Symbol;Acc:MGI:5611249]	-0.430895	0.891563
ENSMUSG00000102689	TEC	Gm37217	predicted gene, 37217 [Source:MGI Symbol;Acc:MGI:5610445]
ENSMUSG00000102721	TEC	A630081D01Rik	RIKEN cDNA A630081D01 gene [Source:MGI Symbol;Acc:MGI:2138649]
ENSMUSG00000102750	TEC	Gm37058	predicted gene, 37058 [Source:MGI Symbol;Acc:MGI:5610286]	0.133653	0.943793
ENSMUSG00000102776	TEC	Gm38162	predicted gene, 38162 [Source:MGI Symbol;Acc:MGI:5611390]	-1.23788	0.111542	0.486105
ENSMUSG00000102904	TEC	Gm38265	predicted gene, 38265 [Source:MGI Symbol;Acc:MGI:5611493]
ENSMUSG00000102927	TEC	Gm37152	predicted gene, 37152 [Source:MGI Symbol;Acc:MGI:5610380]	-1.13449	0.71876
ENSMUSG00000102945	TEC	Gm37884	predicted gene, 37884 [Source:MGI Symbol;Acc:MGI:5611112]
ENSMUSG00000102956	TEC	Gm37017	predicted gene, 37017 [Source:MGI Symbol;Acc:MGI:5610245]
ENSMUSG00000103013	TEC	Gm37503	predicted gene, 37503 [Source:MGI Symbol;Acc:MGI:5610731]	-0.843832	0.789088
ENSMUSG00000103032	TEC	Gm37121	predicted gene, 37121 [Source:MGI Symbol;Acc:MGI:5610349]	0.934009	0.500519
ENSMUSG00000103052	TEC	Gm38272	predicted gene, 38272 [Source:MGI Symbol;Acc:MGI:5611500]
ENSMUSG00000103076	TEC	Gm37902	predicted gene, 37902 [Source:MGI Symbol;Acc:MGI:5611130]	0.723246	0.819008
ENSMUSG00000103145	TEC	Gm37744	predicted gene, 37744 [Source:MGI Symbol;Acc:MGI:5610972]	0.723246	0.819008
ENSMUSG00000103192	TEC	Gm37645	predicted gene, 37645 [Source:MGI Symbol;Acc:MGI:5610873]
ENSMUSG00000103227	TEC	Gm37733	predicted gene, 37733 [Source:MGI Symbol;Acc:MGI:5610961]	-1.90723	0.264344
ENSMUSG00000103272	TEC	Gm37914	predicted gene, 37914 [Source:MGI Symbol;Acc:MGI:5611142]	-0.430895	0.891563
ENSMUSG00000103307	TEC	Gm19335	predicted gene, 19335 [Source:MGI Symbol;Acc:MGI:5011520]	-2.0093	0.372792
ENSMUSG00000103375	TEC	Gm37181	predicted gene, 37181 [Source:MGI Symbol;Acc:MGI:5610409]
ENSMUSG00000103382	TEC	Gm37755	predicted gene, 37755 [Source:MGI Symbol;Acc:MGI:5610983]
ENSMUSG00000103402	TEC	Gm37930	predicted gene, 37930 [Source:MGI Symbol;Acc:MGI:5611158]
ENSMUSG00000103403	TEC	Gm37931	predicted gene, 37931 [Source:MGI Symbol;Acc:MGI:5611159]	1.9591	0.258149
ENSMUSG00000103404	TEC	Gm37932	predicted gene, 37932 [Source:MGI Symbol;Acc:MGI:5611160]	-0.815489	0.625702
ENSMUSG00000103505	TEC	Gm38374	predicted gene, 38374 [Source:MGI Symbol;Acc:MGI:5611602]	-0.948412	0.742576
ENSMUSG00000103525	TEC	Gm37262	predicted gene, 37262 [Source:MGI Symbol;Acc:MGI:5610490]	-0.430895	0.891563
ENSMUSG00000103553	TEC	Gm38218	predicted gene, 38218 [Source:MGI Symbol;Acc:MGI:5611446]	-2.07226	0.350765
ENSMUSG00000103571	TEC	Gm37114	predicted gene, 37114 [Source:MGI Symbol;Acc:MGI:5610342]
ENSMUSG00000103609	TEC	Gm37022	predicted gene, 37022 [Source:MGI Symbol;Acc:MGI:5610250]	-0.190357	0.92228
ENSMUSG00000103642	TEC	Gm37769	predicted gene, 37769 [Source:MGI Symbol;Acc:MGI:5610997]	-0.94369	0.465162
ENSMUSG00000103706	TEC	6820402A03Rik	RIKEN cDNA 6820402A03 gene [Source:MGI Symbol;Acc:MGI:1922992]	0.452081	0.655874
ENSMUSG00000103756	TEC	Gm37285	predicted gene, 37285 [Source:MGI Symbol;Acc:MGI:5610513]	1.256	0.681823
ENSMUSG00000103809	TEC	Gm37061	predicted gene, 37061 [Source:MGI Symbol;Acc:MGI:5610289]	0.146177	0.963113
ENSMUSG00000103984	TEC	Gm37447	predicted gene, 37447 [Source:MGI Symbol;Acc:MGI:5610675]	1.75518	0.490672
ENSMUSG00000104018	TEC	4833412K13Rik	RIKEN cDNA 4833412K13 gene [Source:MGI Symbol;Acc:MGI:1921857]	-0.520112	0.820213
ENSMUSG00000104029	TEC	Gm37210	predicted gene, 37210 [Source:MGI Symbol;Acc:MGI:5610438]
ENSMUSG00000104121	TEC	Gm37485	predicted gene, 37485 [Source:MGI Symbol;Acc:MGI:5610713]	0.226346	0.854797
ENSMUSG00000104219	TEC	Gm37989	predicted gene, 37989 [Source:MGI Symbol;Acc:MGI:5611217]
ENSMUSG00000104287	TEC	Gm37456	predicted gene, 37456 [Source:MGI Symbol;Acc:MGI:5610684]
ENSMUSG00000104374	TEC	Gm37517	predicted gene, 37517 [Source:MGI Symbol;Acc:MGI:5610745]
ENSMUSG00000104395	TEC	Gm37957	predicted gene, 37957 [Source:MGI Symbol;Acc:MGI:5611185]
ENSMUSG00000104396	TEC	Gm37959	predicted gene, 37959 [Source:MGI Symbol;Acc:MGI:5611187]
ENSMUSG00000104400	TEC	Gm38010	predicted gene, 38010 [Source:MGI Symbol;Acc:MGI:5611238]	-1.91872	0.207317
ENSMUSG00000104423	protein_coding	A030005K14Rik	RIKEN cDNA A030005K14 gene [Source:MGI Symbol;Acc:MGI:1925171]
ENSMUSG00000104488	TEC	Gm38062	predicted gene, 38062 [Source:MGI Symbol;Acc:MGI:5611290]	0.723246	0.819008
ENSMUSG00000104493	TEC	Gm19552	predicted gene, 19552 [Source:MGI Symbol;Acc:MGI:5011737]
ENSMUSG00000104497	TEC	Gm10555	predicted gene 10555 [Source:MGI Symbol;Acc:MGI:3642807]
ENSMUSG00000104503	TEC	Gm37738	predicted gene, 37738 [Source:MGI Symbol;Acc:MGI:5610966]	0.345472	0.792951
ENSMUSG00000104508	TEC	Gm37735	predicted gene, 37735 [Source:MGI Symbol;Acc:MGI:5610963]	-0.606734	0.58448
ENSMUSG00000104627	miRNA	Mir3535	microRNA 3535 [Source:MGI Symbol;Acc:MGI:5562722]
ENSMUSG00000104991	miRNA	Gm44468	predicted gene, 44468 [Source:MGI Symbol;Acc:MGI:5690860]
ENSMUSG00000105060	snoRNA	Gm26457	predicted gene, 26457 [Source:MGI Symbol;Acc:MGI:5456234]
ENSMUSG00000003051	protein_coding	Elf3	E74-like factor 3 [Source:MGI Symbol;Acc:MGI:1101781]	0.146179	0.958659
ENSMUSG00000004552	protein_coding	Ctse	cathepsin E [Source:MGI Symbol;Acc:MGI:107361]	0.305176	0.839444
ENSMUSG00000006005	protein_coding	Tpr	translocated promoter region, nuclear basket protein [Source:MGI Symbol;Acc:MGI:1922066]	0.121845	0.528451	0.877866
ENSMUSG00000006007	protein_coding	Pdc	phosducin [Source:MGI Symbol;Acc:MGI:98090]
ENSMUSG00000006010	protein_coding	Odr4	odr4 GPCR localization factor homolog [Source:MGI Symbol;Acc:MGI:2385108]	-0.0378999	0.871004	0.976959
ENSMUSG00000006014	protein_coding	Prg4	proteoglycan 4 (megakaryocyte stimulating factor, articular superficial zone protein) [Source:MGI Symbol;Acc:MGI:1891344]	-0.560161	0.0294415	0.236036
ENSMUSG00000008475	protein_coding	Arpc5	actin related protein 2/3 complex, subunit 5 [Source:MGI Symbol;Acc:MGI:1915021]	-0.0595959	0.692662	0.925841
ENSMUSG00000009418	protein_coding	Nav1	neuron navigator 1 [Source:MGI Symbol;Acc:MGI:2183683]	-0.87184	0.153885	0.559318
ENSMUSG00000009772	protein_coding	Nuak2	NUAK family, SNF1-like kinase, 2 [Source:MGI Symbol;Acc:MGI:1921387]	-0.924703	0.107201	0.47675
ENSMUSG00000010311	protein_coding	Optc	opticin [Source:MGI Symbol;Acc:MGI:2151113]	-0.430895	0.891563
ENSMUSG00000014602	protein_coding	Kif1a	kinesin family member 1A [Source:MGI Symbol;Acc:MGI:108391]	-0.430895	0.891563
ENSMUSG00000026255	protein_coding	Efhd1	EF hand domain containing 1 [Source:MGI Symbol;Acc:MGI:1921607]	-0.277118	0.912561
ENSMUSG00000026258	protein_coding	Snorc	secondary ossification center associated regulator of chondrocyte maturation [Source:MGI Symbol;Acc:MGI:1920484]
ENSMUSG00000026259	protein_coding	Ngef	neuronal guanine nucleotide exchange factor [Source:MGI Symbol;Acc:MGI:1858414]	-0.869948	0.00226857	0.038346
ENSMUSG00000026260	protein_coding	Ndufa10	NADH:ubiquinone oxidoreductase subunit A10 [Source:MGI Symbol;Acc:MGI:1914523]	0.112472	0.412878	0.816254
ENSMUSG00000026269	protein_coding	Rnpepl1	arginyl aminopeptidase (aminopeptidase B)-like 1 [Source:MGI Symbol;Acc:MGI:1914170]	0.25105	0.395351	0.807521
ENSMUSG00000026270	protein_coding	Capn10	calpain 10 [Source:MGI Symbol;Acc:MGI:1344392]	-0.654574	0.0247286	0.211131
ENSMUSG00000026271	protein_coding	Gpr35	G protein-coupled receptor 35 [Source:MGI Symbol;Acc:MGI:1929509]	0.573524	0.736997
ENSMUSG00000026272	protein_coding	Agxt	alanine-glyoxylate aminotransferase [Source:MGI Symbol;Acc:MGI:1329033]	0.196451	0.321936	0.750885
ENSMUSG00000026273	protein_coding	Mterf4	mitochondrial transcription termination factor 4 [Source:MGI Symbol;Acc:MGI:1918355]	-0.000342562	0.999074	0.999501
ENSMUSG00000026274	protein_coding	Pask	PAS domain containing serine/threonine kinase [Source:MGI Symbol;Acc:MGI:2155936]
ENSMUSG00000026275	protein_coding	Ppp1r7	protein phosphatase 1, regulatory subunit 7 [Source:MGI Symbol;Acc:MGI:1913635]	-0.160548	0.520446	0.874673
ENSMUSG00000026276	protein_coding	Septin2	septin 2 [Source:MGI Symbol;Acc:MGI:97298]	-0.189222	0.194884	0.625738
ENSMUSG00000026277	protein_coding	Stk25	serine/threonine kinase 25 (yeast) [Source:MGI Symbol;Acc:MGI:1891699]	-0.360606	0.118218	0.500628
ENSMUSG00000026278	protein_coding	Bok	BCL2-related ovarian killer [Source:MGI Symbol;Acc:MGI:1858494]	0.400557	0.273552	0.705564
ENSMUSG00000026279	protein_coding	Thap4	THAP domain containing 4 [Source:MGI Symbol;Acc:MGI:1914276]	0.526906	0.167694	0.583784
ENSMUSG00000026280	protein_coding	Atg4b	autophagy related 4B, cysteine peptidase [Source:MGI Symbol;Acc:MGI:1913865]	0.192736	0.483934	0.854597
ENSMUSG00000026281	protein_coding	Dtymk	deoxythymidylate kinase [Source:MGI Symbol;Acc:MGI:108396]	-0.501615	0.0719206	0.38858
ENSMUSG00000026283	protein_coding	Ing5	inhibitor of growth family, member 5 [Source:MGI Symbol;Acc:MGI:1922816]	-0.14948	0.741183	0.942742
ENSMUSG00000026285	protein_coding	Pdcd1	programmed cell death 1 [Source:MGI Symbol;Acc:MGI:104879]
ENSMUSG00000026288	protein_coding	Inpp5d	inositol polyphosphate-5-phosphatase D [Source:MGI Symbol;Acc:MGI:107357]	-1.10739	0.11188	0.487035
ENSMUSG00000026289	protein_coding	Atg16l1	autophagy related 16-like 1 (S. cerevisiae) [Source:MGI Symbol;Acc:MGI:1924290]	-0.00833271	0.973599	0.99592
ENSMUSG00000026295	protein_coding	Spp2	secreted phosphoprotein 2 [Source:MGI Symbol;Acc:MGI:1922646]	-0.748738	1.37516e-07	7.84646e-06
ENSMUSG00000026301	protein_coding	Iqca	IQ motif containing with AAA domain [Source:MGI Symbol;Acc:MGI:1922168]
ENSMUSG00000026303	protein_coding	Mlph	melanophilin [Source:MGI Symbol;Acc:MGI:2176380]	-0.361962	0.694602
ENSMUSG00000026304	protein_coding	Rab17	RAB17, member RAS oncogene family [Source:MGI Symbol;Acc:MGI:104640]	-0.22083	0.454022	0.838442
ENSMUSG00000026305	protein_coding	Lrrfip1	leucine rich repeat (in FLII) interacting protein 1 [Source:MGI Symbol;Acc:MGI:1342770]	-0.377596	0.148987	0.551173
ENSMUSG00000026307	protein_coding	Scly	selenocysteine lyase [Source:MGI Symbol;Acc:MGI:1355310]	-0.482172	0.0658566	0.370883
ENSMUSG00000026308	protein_coding	Klhl30	kelch-like 30 [Source:MGI Symbol;Acc:MGI:1918038]
ENSMUSG00000026309	protein_coding	Ilkap	integrin-linked kinase-associated serine/threonine phosphatase 2C [Source:MGI Symbol;Acc:MGI:1914694]	0.0465375	0.833395	0.970037
ENSMUSG00000026311	protein_coding	Asb1	ankyrin repeat and SOCS box-containing 1 [Source:MGI Symbol;Acc:MGI:1929735]	-0.113398	0.845931	0.973312
ENSMUSG00000026312	protein_coding	Cdh7	cadherin 7, type 2 [Source:MGI Symbol;Acc:MGI:2442792]
ENSMUSG00000026313	protein_coding	Hdac4	histone deacetylase 4 [Source:MGI Symbol;Acc:MGI:3036234]	0.139812	0.691638	0.925707
ENSMUSG00000026315	protein_coding	Serpinb8	serine (or cysteine) peptidase inhibitor, clade B, member 8 [Source:MGI Symbol;Acc:MGI:894657]	-1.20615	0.0198592	0.184506
ENSMUSG00000026319	protein_coding	Relch	RAB11 binding and LisH domain, coiled-coil and HEAT repeat containing [Source:MGI Symbol;Acc:MGI:1922832]	-0.237125	0.470367	0.846268
ENSMUSG00000026321	protein_coding	Tnfrsf11a	tumor necrosis factor receptor superfamily, member 11a, NFKB activator [Source:MGI Symbol;Acc:MGI:1314891]	0.146177	0.963113
ENSMUSG00000026327	protein_coding	Serpinb11	serine (or cysteine) peptidase inhibitor, clade B (ovalbumin), member 11 [Source:MGI Symbol;Acc:MGI:1914207]
ENSMUSG00000026331	protein_coding	Slco6c1	solute carrier organic anion transporter family, member 6c1 [Source:MGI Symbol;Acc:MGI:1921691]	0.723246	0.819008
ENSMUSG00000026333	protein_coding	Gin1	gypsy retrotransposon integrase 1 [Source:MGI Symbol;Acc:MGI:2182036]	0.610945	0.128286	0.519237
ENSMUSG00000026335	protein_coding	Pam	peptidylglycine alpha-amidating monooxygenase [Source:MGI Symbol;Acc:MGI:97475]	-0.518195	0.0855693	0.425012
ENSMUSG00000026336	protein_coding	Slco6d1	solute carrier organic anion transporter family, member 6d1 [Source:MGI Symbol;Acc:MGI:1918116]
ENSMUSG00000026339	protein_coding	Ccdc93	coiled-coil domain containing 93 [Source:MGI Symbol;Acc:MGI:1918079]	0.134932	0.785724	0.955862
ENSMUSG00000026374	protein_coding	Tsn	translin [Source:MGI Symbol;Acc:MGI:109263]	0.12533	0.557369	0.88972
ENSMUSG00000026377	protein_coding	Nifk	nucleolar protein interacting with the FHA domain of MKI67 [Source:MGI Symbol;Acc:MGI:1915199]	-0.275365	0.268032	0.698831
ENSMUSG00000026380	protein_coding	Tfcp2l1	transcription factor CP2-like 1 [Source:MGI Symbol;Acc:MGI:2444691]	-1.17664	0.0297155	0.236195
ENSMUSG00000026383	protein_coding	Epb41l5	erythrocyte membrane protein band 4.1 like 5 [Source:MGI Symbol;Acc:MGI:103006]	0.112538	0.611231	0.906354
ENSMUSG00000026384	protein_coding	Ptpn4	protein tyrosine phosphatase, non-receptor type 4 [Source:MGI Symbol;Acc:MGI:1099792]	0.097027	0.841152	0.972229
ENSMUSG00000026385	protein_coding	Dbi	diazepam binding inhibitor [Source:MGI Symbol;Acc:MGI:94865]	0.0920148	0.409243	0.814571
ENSMUSG00000026387	protein_coding	Sctr	secretin receptor [Source:MGI Symbol;Acc:MGI:2441720]	0.699613	0.74537
ENSMUSG00000026388	protein_coding	3110009E18Rik	RIKEN cDNA 3110009E18 gene [Source:MGI Symbol;Acc:MGI:1920353]	0.209349	0.909026
ENSMUSG00000026389	protein_coding	Steap3	STEAP family member 3 [Source:MGI Symbol;Acc:MGI:1915678]	0.597663	0.141141	0.541289
ENSMUSG00000026390	protein_coding	Marco	macrophage receptor with collagenous structure [Source:MGI Symbol;Acc:MGI:1309998]	-1.45608	0.0695133	0.381124
ENSMUSG00000034000	protein_coding	Neu4	sialidase 4 [Source:MGI Symbol;Acc:MGI:2661364]
ENSMUSG00000034066	protein_coding	Farp2	FERM, RhoGEF and pleckstrin domain protein 2 [Source:MGI Symbol;Acc:MGI:2385126]	0.187522	0.620942	0.907071
ENSMUSG00000034088	protein_coding	Hdlbp	high density lipoprotein (HDL) binding protein [Source:MGI Symbol;Acc:MGI:99256]	0.253875	0.0587545	0.35054
ENSMUSG00000034107	protein_coding	Ano7	anoctamin 7 [Source:MGI Symbol;Acc:MGI:3052714]
ENSMUSG00000034159	protein_coding	Mab21l4	mab-21-like 4 [Source:MGI Symbol;Acc:MGI:1919124]
ENSMUSG00000034212	protein_coding	Ankmy1	ankyrin repeat and MYND domain containing 1 [Source:MGI Symbol;Acc:MGI:3045261]
ENSMUSG00000034220	protein_coding	Gpc1	glypican 1 [Source:MGI Symbol;Acc:MGI:1194891]	1.41326	1.94724e-05	0.000669529
ENSMUSG00000034292	protein_coding	Traf3ip1	TRAF3 interacting protein 1 [Source:MGI Symbol;Acc:MGI:1921269]	-0.220054	0.729592	0.939377
ENSMUSG00000034343	protein_coding	Ube2f	ubiquitin-conjugating enzyme E2F (putative) [Source:MGI Symbol;Acc:MGI:1915171]	0.108011	0.602415	0.903752
ENSMUSG00000034353	protein_coding	Ramp1	receptor (calcitonin) activity modifying protein 1 [Source:MGI Symbol;Acc:MGI:1858418]	-0.643835	0.132825	0.526177
ENSMUSG00000034432	protein_coding	Cops8	COP9 signalosome subunit 8 [Source:MGI Symbol;Acc:MGI:1915363]	0.226106	0.338562	0.763145
ENSMUSG00000034486	protein_coding	Gbx2	gastrulation brain homeobox 2 [Source:MGI Symbol;Acc:MGI:95668]
ENSMUSG00000036206	protein_coding	Sh3bp4	SH3-domain binding protein 4 [Source:MGI Symbol;Acc:MGI:2138297]	1.69136	0.173544
ENSMUSG00000036251	protein_coding	Trpm8	transient receptor potential cation channel, subfamily M, member 8 [Source:MGI Symbol;Acc:MGI:2181435]
ENSMUSG00000036815	protein_coding	Dpp10	dipeptidylpeptidase 10 [Source:MGI Symbol;Acc:MGI:2442409]	-0.196225	0.772868	0.952146
ENSMUSG00000036907	protein_coding	C1ql2	complement component 1, q subcomponent-like 2 [Source:MGI Symbol;Acc:MGI:3032521]
ENSMUSG00000036962	protein_coding	Cfap221	cilia and flagella associated protein 221 [Source:MGI Symbol;Acc:MGI:2684947]	0.14618	0.958467
ENSMUSG00000036975	protein_coding	Tmem177	transmembrane protein 177 [Source:MGI Symbol;Acc:MGI:1913593]	0.0290038	0.940857	0.990353
ENSMUSG00000037035	protein_coding	Inhbb	inhibin beta-B [Source:MGI Symbol;Acc:MGI:96571]	1.25852	0.263891
ENSMUSG00000038702	protein_coding	Dsel	dermatan sulfate epimerase-like [Source:MGI Symbol;Acc:MGI:2442948]	-1.6746	0.228932
ENSMUSG00000038866	protein_coding	Zcchc2	zinc finger, CCHC domain containing 2 [Source:MGI Symbol;Acc:MGI:2444114]	1.08277	0.0131414	0.138443
ENSMUSG00000040648	protein_coding	Ppip5k2	diphosphoinositol pentakisphosphate kinase 2 [Source:MGI Symbol;Acc:MGI:2142810]	-0.0187079	0.9442	0.991317
ENSMUSG00000040693	protein_coding	Slco4c1	solute carrier organic anion transporter family, member 4C1 [Source:MGI Symbol;Acc:MGI:2442784]
ENSMUSG00000040710	protein_coding	St8sia4	ST8 alpha-N-acetyl-neuraminide alpha-2,8-sialyltransferase 4 [Source:MGI Symbol;Acc:MGI:106018]	0.113728	0.936066
ENSMUSG00000042849	protein_coding	Olfr1414	olfactory receptor 1414 [Source:MGI Symbol;Acc:MGI:3031248]
ENSMUSG00000044055	protein_coding	Otos	otospiralin [Source:MGI Symbol;Acc:MGI:2672814]
ENSMUSG00000044337	protein_coding	Ackr3	atypical chemokine receptor 3 [Source:MGI Symbol;Acc:MGI:109562]	-0.904396	0.131406	0.523877
ENSMUSG00000044340	protein_coding	Phlpp1	PH domain and leucine rich repeat protein phosphatase 1 [Source:MGI Symbol;Acc:MGI:2138327]	-0.0425906	0.909525	0.985067
ENSMUSG00000044594	protein_coding	Serpinb3a	serine (or cysteine) peptidase inhibitor, clade B (ovalbumin), member 3A [Source:MGI Symbol;Acc:MGI:3573933]
ENSMUSG00000044757	processed_pseudogene	Gm6430	predicted gene 6430 [Source:MGI Symbol;Acc:MGI:3648857]
ENSMUSG00000044768	protein_coding	D1Ertd622e	DNA segment, Chr 1, ERATO Doi 622, expressed [Source:MGI Symbol;Acc:MGI:1277184]	-0.0549277	0.86394	0.976583
ENSMUSG00000044783	protein_coding	Hjurp	Holliday junction recognition protein [Source:MGI Symbol;Acc:MGI:2685821]	-0.393357	0.0682006	0.377145
ENSMUSG00000045091	protein_coding	Aqp12	aquaporin 12 [Source:MGI Symbol;Acc:MGI:2664636]
ENSMUSG00000045463	transcribed_unprocessed_pseudogene	Slco6b1	solute carrier organic anion transporter family, member 6b1 [Source:MGI Symbol;Acc:MGI:1915104]
ENSMUSG00000046300	protein_coding	Olfr1412	olfactory receptor 1412 [Source:MGI Symbol;Acc:MGI:3031246]
ENSMUSG00000047067	protein_coding	Dusp28	dual specificity phosphatase 28 [Source:MGI Symbol;Acc:MGI:1914696]	-0.494614	0.159617	0.568006
ENSMUSG00000047216	protein_coding	Cdh19	cadherin 19, type 2 [Source:MGI Symbol;Acc:MGI:3588198]	-0.430895	0.891563
ENSMUSG00000047443	protein_coding	Erfe	erythroferrone [Source:MGI Symbol;Acc:MGI:3606476]	-0.508316	0.767174
ENSMUSG00000047496	protein_coding	Rnf152	ring finger protein 152 [Source:MGI Symbol;Acc:MGI:2443787]	-0.317375	0.280977	0.712899
ENSMUSG00000047793	protein_coding	Sned1	sushi, nidogen and EGF-like domains 1 [Source:MGI Symbol;Acc:MGI:3045960]	-0.351363	0.517549	0.874124
ENSMUSG00000048000	protein_coding	Gigyf2	GRB10 interacting GYF protein 2 [Source:MGI Symbol;Acc:MGI:2138584]	-0.12086	0.705805	0.930545
ENSMUSG00000048126	protein_coding	Col6a3	collagen, type VI, alpha 3 [Source:MGI Symbol;Acc:MGI:88461]	-0.159466	0.737869	0.941535
ENSMUSG00000048402	protein_coding	Gli2	GLI-Kruppel family member GLI2 [Source:MGI Symbol;Acc:MGI:95728]	-0.430895	0.891563
ENSMUSG00000048775	protein_coding	Serpinb13	serine (or cysteine) peptidase inhibitor, clade B (ovalbumin), member 13 [Source:MGI Symbol;Acc:MGI:3042250]
ENSMUSG00000049515	protein_coding	Espnl	espin-like [Source:MGI Symbol;Acc:MGI:2685402]
ENSMUSG00000049866	protein_coding	Arl4c	ADP-ribosylation factor-like 4C [Source:MGI Symbol;Acc:MGI:2445172]	-0.479979	0.567843	0.8938
ENSMUSG00000050534	protein_coding	Htr5b	5-hydroxytryptamine (serotonin) receptor 5B [Source:MGI Symbol;Acc:MGI:96284]
ENSMUSG00000050777	protein_coding	Tmem37	transmembrane protein 37 [Source:MGI Symbol;Acc:MGI:2157899]	-0.0824075	0.579786	0.898818
ENSMUSG00000050840	protein_coding	Cdh20	cadherin 20 [Source:MGI Symbol;Acc:MGI:1346069]	-1.11685	0.712019
ENSMUSG00000051185	protein_coding	Fam174a	family with sequence similarity 174, member A [Source:MGI Symbol;Acc:MGI:1914948]	-0.130099	0.656189	0.917346
ENSMUSG00000054006	antisense	D630008O14Rik	RIKEN cDNA D630008O14 gene [Source:MGI Symbol;Acc:MGI:3698880]	-1.14934	0.346038
ENSMUSG00000054545	protein_coding	Ugt1a6a	UDP glucuronosyltransferase 1 family, polypeptide A6A [Source:MGI Symbol;Acc:MGI:2137698]	-0.481343	0.0007118	0.0149533
ENSMUSG00000055013	protein_coding	Agap1	ArfGAP with GTPase domain, ankyrin repeat and PH domain 1 [Source:MGI Symbol;Acc:MGI:2653690]	0.940868	0.0878091	0.431556
ENSMUSG00000055866	protein_coding	Per2	period circadian clock 2 [Source:MGI Symbol;Acc:MGI:1195265]	-1.33987	0.00385976	0.0567895
ENSMUSG00000056055	protein_coding	Sag	S-antigen, retina and pineal gland (arrestin) [Source:MGI Symbol;Acc:MGI:98227]	-0.889141	0.492386
ENSMUSG00000056128	lincRNA	Gm9991	predicted gene 9991 [Source:MGI Symbol;Acc:MGI:3643217]
ENSMUSG00000056536	protein_coding	Pign	phosphatidylinositol glycan anchor biosynthesis, class N [Source:MGI Symbol;Acc:MGI:1351629]	-0.781459	0.0435117	0.296249
ENSMUSG00000057329	protein_coding	Bcl2	B cell leukemia/lymphoma 2 [Source:MGI Symbol;Acc:MGI:88138]	-1.01746	0.218167	0.652994
ENSMUSG00000057464	protein_coding	Olfr1415	olfactory receptor 1415 [Source:MGI Symbol;Acc:MGI:3031249]
ENSMUSG00000058017	protein_coding	Serpinb3d	serine (or cysteine) peptidase inhibitor, clade B (ovalbumin), member 3D [Source:MGI Symbol;Acc:MGI:2683295]
ENSMUSG00000058665	protein_coding	En1	engrailed 1 [Source:MGI Symbol;Acc:MGI:95389]
ENSMUSG00000058904	protein_coding	Olfr1413	olfactory receptor 1413 [Source:MGI Symbol;Acc:MGI:3031247]
ENSMUSG00000059956	protein_coding	Serpinb12	serine (or cysteine) peptidase inhibitor, clade B (ovalbumin), member 12 [Source:MGI Symbol;Acc:MGI:1919119]
ENSMUSG00000061616	protein_coding	Olfr12	olfactory receptor 12 [Source:MGI Symbol;Acc:MGI:107863]
ENSMUSG00000062310	protein_coding	Glrp1	glutamine repeat protein 1 [Source:MGI Symbol;Acc:MGI:108038]
ENSMUSG00000062345	protein_coding	Serpinb2	serine (or cysteine) peptidase inhibitor, clade B, member 2 [Source:MGI Symbol;Acc:MGI:97609]	-1.11685	0.712019
ENSMUSG00000062497	protein_coding	Olfr1411	olfactory receptor 1411 [Source:MGI Symbol;Acc:MGI:3031245]
ENSMUSG00000063583	protein_coding	Olfr1410	olfactory receptor 1410 [Source:MGI Symbol;Acc:MGI:3031244]
ENSMUSG00000064302	protein_coding	Clasp1	CLIP associating protein 1 [Source:MGI Symbol;Acc:MGI:1923957]	0.27345	0.618693	0.906716
ENSMUSG00000064389	snRNA	Gm26446	predicted gene, 26446 [Source:MGI Symbol;Acc:MGI:5456223]
ENSMUSG00000065470	miRNA	Mir149	microRNA 149 [Source:MGI Symbol;Acc:MGI:2676834]
ENSMUSG00000065865	snRNA	Gm24030	predicted gene, 24030 [Source:MGI Symbol;Acc:MGI:5453807]
ENSMUSG00000067001	protein_coding	Serpinb7	serine (or cysteine) peptidase inhibitor, clade B, member 7 [Source:MGI Symbol;Acc:MGI:2151053]
ENSMUSG00000067006	protein_coding	Serpinb5	serine (or cysteine) peptidase inhibitor, clade B, member 5 [Source:MGI Symbol;Acc:MGI:109579]
ENSMUSG00000067017	pseudogene	Capza1-ps1	capping protein (actin filament) muscle Z-line, alpha 1, pseudogene 1 [Source:MGI Symbol;Acc:MGI:106236]
ENSMUSG00000067028	protein_coding	Cntnap5b	contactin associated protein-like 5B [Source:MGI Symbol;Acc:MGI:3664583]
ENSMUSG00000067064	protein_coding	Olfr1416	olfactory receptor 1416 [Source:MGI Symbol;Acc:MGI:3031250]
ENSMUSG00000067071	protein_coding	Hes6	hairy and enhancer of split 6 [Source:MGI Symbol;Acc:MGI:1859852]	-0.727888	0.000732318	0.0152148
ENSMUSG00000067081	protein_coding	Asb18	ankyrin repeat and SOCS box-containing 18 [Source:MGI Symbol;Acc:MGI:2655109]	-0.00259685	0.997543	0.999337
ENSMUSG00000070695	protein_coding	Cntnap5a	contactin associated protein-like 5A [Source:MGI Symbol;Acc:MGI:3643623]
ENSMUSG00000070732	protein_coding	Rbm44	RNA binding motif protein 44 [Source:MGI Symbol;Acc:MGI:2685663]	-1.10803	0.671759
ENSMUSG00000070738	protein_coding	Dgkd	diacylglycerol kinase, delta [Source:MGI Symbol;Acc:MGI:2138334]	-0.112664	0.8122	0.9644
ENSMUSG00000073601	protein_coding	Serpinb3c	serine (or cysteine) peptidase inhibitor, clade B, member 3C [Source:MGI Symbol;Acc:MGI:1277952]
ENSMUSG00000073602	protein_coding	Serpinb3b	serine (or cysteine) peptidase inhibitor, clade B (ovalbumin), member 3B [Source:MGI Symbol;Acc:MGI:2683293]
ENSMUSG00000073608	protein_coding	Gal3st2c	galactose-3-O-sulfotransferase 2C [Source:MGI Symbol;Acc:MGI:3646771]
ENSMUSG00000073609	protein_coding	D2hgdh	D-2-hydroxyglutarate dehydrogenase [Source:MGI Symbol;Acc:MGI:2138209]	-0.149359	0.639994	0.913819
ENSMUSG00000073616	protein_coding	Cops9	COP9 signalosome subunit 9 [Source:MGI Symbol;Acc:MGI:1914165]	0.446221	0.0332183	0.254178
ENSMUSG00000076999	miRNA	Gm22426	predicted gene, 22426 [Source:MGI Symbol;Acc:MGI:5452203]
ENSMUSG00000077039	miRNA	Gm25537	predicted gene, 25537 [Source:MGI Symbol;Acc:MGI:5455314]
ENSMUSG00000077237	snoRNA	Gm22438	predicted gene, 22438 [Source:MGI Symbol;Acc:MGI:5452215]
ENSMUSG00000077255	snoRNA	Gm26078	predicted gene, 26078 [Source:MGI Symbol;Acc:MGI:5455855]
ENSMUSG00000077257	snoRNA	Gm26080	predicted gene, 26080 [Source:MGI Symbol;Acc:MGI:5455857]
ENSMUSG00000077295	snoRNA	Gm24122	predicted gene, 24122 [Source:MGI Symbol;Acc:MGI:5453899]
ENSMUSG00000077413	snoRNA	Gm23389	predicted gene, 23389 [Source:MGI Symbol;Acc:MGI:5453166]
ENSMUSG00000079429	protein_coding	Mroh2a	maestro heat-like repeat family member 2A [Source:MGI Symbol;Acc:MGI:3705228]	-0.504816	0.371511	0.792051
ENSMUSG00000079434	protein_coding	Neu2	neuraminidase 2 [Source:MGI Symbol;Acc:MGI:1344417]	0.620404	0.435644	0.829042
ENSMUSG00000079436	protein_coding	Kcnj13	potassium inwardly-rectifying channel, subfamily J, member 13 [Source:MGI Symbol;Acc:MGI:3781032]	-1.55261	0.482741
ENSMUSG00000080345	miRNA	Gm24586	predicted gene, 24586 [Source:MGI Symbol;Acc:MGI:5454363]
ENSMUSG00000080410	miRNA	Gm26472	predicted gene, 26472 [Source:MGI Symbol;Acc:MGI:5456249]
ENSMUSG00000080542	snRNA	Gm22710	predicted gene, 22710 [Source:MGI Symbol;Acc:MGI:5452487]	0.0208406	0.988963
ENSMUSG00000080729	unprocessed_pseudogene	Gm8084	predicted gene 8084 [Source:MGI Symbol;Acc:MGI:3645945]
ENSMUSG00000081051	processed_pseudogene	Gm15427	predicted pseudogene 15427 [Source:MGI Symbol;Acc:MGI:3642341]	-1.68364	0.292374
ENSMUSG00000081114	processed_pseudogene	Gm15390	predicted gene 15390 [Source:MGI Symbol;Acc:MGI:3705482]
ENSMUSG00000081130	processed_pseudogene	Gm8217	predicted gene 8217 [Source:MGI Symbol;Acc:MGI:3646717]
ENSMUSG00000081261	unprocessed_pseudogene	Gm15370	predicted gene 15370 [Source:MGI Symbol;Acc:MGI:3707467]
ENSMUSG00000081488	unprocessed_pseudogene	Gm15368	predicted gene 15368 [Source:MGI Symbol;Acc:MGI:3707462]	0.757349	0.496765
ENSMUSG00000081602	unprocessed_pseudogene	Gm15369	predicted gene 15369 [Source:MGI Symbol;Acc:MGI:3707466]	0.723246	0.819008
ENSMUSG00000081984	protein_coding	Dnajb3	DnaJ heat shock protein family (Hsp40) member B3 [Source:MGI Symbol;Acc:MGI:1306822]	0.69905	0.754061
ENSMUSG00000082431	processed_pseudogene	Prdx2-ps1	peroxiredoxin 2, pseudogene 1 [Source:MGI Symbol;Acc:MGI:1321403]
ENSMUSG00000082513	unprocessed_pseudogene	Gm15374	predicted gene 15374 [Source:MGI Symbol;Acc:MGI:3707463]	0.0451133	0.964171
ENSMUSG00000082677	unprocessed_pseudogene	Gm15371	predicted gene 15371 [Source:MGI Symbol;Acc:MGI:3707464]	0.645285	0.680295
ENSMUSG00000082837	unprocessed_pseudogene	Gm15373	predicted gene 15373 [Source:MGI Symbol;Acc:MGI:3707583]
ENSMUSG00000083064	processed_pseudogene	Gm7785	predicted gene 7785 [Source:MGI Symbol;Acc:MGI:3645449]
ENSMUSG00000083277	unprocessed_pseudogene	Gm15376	predicted gene 15376 [Source:MGI Symbol;Acc:MGI:3707460]	-2.49087	0.181433
ENSMUSG00000083478	unprocessed_pseudogene	Gm15375	predicted gene 15375 [Source:MGI Symbol;Acc:MGI:3705815]	0.723246	0.819008
ENSMUSG00000083582	processed_pseudogene	Gm15393	predicted gene 15393 [Source:MGI Symbol;Acc:MGI:3705387]
ENSMUSG00000083584	processed_pseudogene	Gm15394	predicted gene 15394 [Source:MGI Symbol;Acc:MGI:3705608]
ENSMUSG00000083613	processed_pseudogene	Pou2f3-rs1	POU domain, class 2, transcription factor 3, related sequence 1 [Source:MGI Symbol;Acc:MGI:103144]
ENSMUSG00000083884	processed_pseudogene	Gm15388	predicted gene 15388 [Source:MGI Symbol;Acc:MGI:3705340]
ENSMUSG00000084021	processed_pseudogene	Gm5832	predicted gene 5832 [Source:MGI Symbol;Acc:MGI:3643737]
ENSMUSG00000084189	unprocessed_pseudogene	Gm8089	predicted gene 8089 [Source:MGI Symbol;Acc:MGI:3642979]
ENSMUSG00000084195	unprocessed_pseudogene	Gm15372	predicted gene 15372 [Source:MGI Symbol;Acc:MGI:3707469]	-0.7515	0.733641
ENSMUSG00000084228	unprocessed_pseudogene	Gm8080	predicted gene 8080 [Source:MGI Symbol;Acc:MGI:3646133]
ENSMUSG00000084505	snRNA	Gm25322	predicted gene, 25322 [Source:MGI Symbol;Acc:MGI:5455099]
ENSMUSG00000084546	snoRNA	Gm24937	predicted gene, 24937 [Source:MGI Symbol;Acc:MGI:5454714]
ENSMUSG00000084704	rRNA	n-R5s216	nuclear encoded rRNA 5S 216 [Source:MGI Symbol;Acc:MGI:4422081]
ENSMUSG00000084741	misc_RNA	Gm25293	predicted gene, 25293 [Source:MGI Symbol;Acc:MGI:5455070]
ENSMUSG00000084989	protein_coding	Crocc2	ciliary rootlet coiled-coil, rootletin family member 2 [Source:MGI Symbol;Acc:MGI:3045962]
ENSMUSG00000085420	antisense	4930453O03Rik	RIKEN cDNA 4930453O03 gene [Source:MGI Symbol;Acc:MGI:1922135]
ENSMUSG00000085857	antisense	Gm15392	predicted gene 15392 [Source:MGI Symbol;Acc:MGI:3705317]
ENSMUSG00000086161	lincRNA	Gm15389	predicted gene 15389 [Source:MGI Symbol;Acc:MGI:3705287]
ENSMUSG00000087210	lincRNA	Gm15391	predicted gene 15391 [Source:MGI Symbol;Acc:MGI:3705314]
ENSMUSG00000087804	snRNA	Gm23434	predicted gene, 23434 [Source:MGI Symbol;Acc:MGI:5453211]
ENSMUSG00000087883	snoRNA	Gm23602	predicted gene, 23602 [Source:MGI Symbol;Acc:MGI:5453379]
ENSMUSG00000087908	snoRNA	Gm22034	predicted gene, 22034 [Source:MGI Symbol;Acc:MGI:5451811]
ENSMUSG00000087968	scaRNA	Gm25395	predicted gene, 25395 [Source:MGI Symbol;Acc:MGI:5455172]	0.54149	0.732165
ENSMUSG00000088161	misc_RNA	Gm23537	predicted gene, 23537 [Source:MGI Symbol;Acc:MGI:5453314]
ENSMUSG00000088363	snRNA	Gm23497	predicted gene, 23497 [Source:MGI Symbol;Acc:MGI:5453274]	-0.430895	0.891563
ENSMUSG00000088371	rRNA	Gm25180	predicted gene, 25180 [Source:MGI Symbol;Acc:MGI:5454957]
ENSMUSG00000088510	snoRNA	Gm23036	predicted gene, 23036 [Source:MGI Symbol;Acc:MGI:5452813]
ENSMUSG00000088594	snoRNA	Gm23965	predicted gene, 23965 [Source:MGI Symbol;Acc:MGI:5453742]
ENSMUSG00000088691	snoRNA	Gm22331	predicted gene, 22331 [Source:MGI Symbol;Acc:MGI:5452108]
ENSMUSG00000088775	misc_RNA	Gm26037	predicted gene, 26037 [Source:MGI Symbol;Acc:MGI:5455814]
ENSMUSG00000088961	snRNA	Gm22089	predicted gene, 22089 [Source:MGI Symbol;Acc:MGI:5451866]
ENSMUSG00000089037	snoRNA	Gm22159	predicted gene, 22159 [Source:MGI Symbol;Acc:MGI:5451936]
ENSMUSG00000089169	misc_RNA	Gm25413	predicted gene, 25413 [Source:MGI Symbol;Acc:MGI:5455190]
ENSMUSG00000089190	snoRNA	Gm25771	predicted gene, 25771 [Source:MGI Symbol;Acc:MGI:5455548]
ENSMUSG00000089206	snRNA	Gm26214	predicted gene, 26214 [Source:MGI Symbol;Acc:MGI:5455991]
ENSMUSG00000089274	snRNA	Gm24547	predicted gene, 24547 [Source:MGI Symbol;Acc:MGI:5454324]
ENSMUSG00000089278	snoRNA	Gm24553	predicted gene, 24553 [Source:MGI Symbol;Acc:MGI:5454330]
ENSMUSG00000089281	scaRNA	Scarna6	small Cajal body-specific RNA 6 [Source:MGI Symbol;Acc:MGI:3819487]
ENSMUSG00000089310	snoRNA	Gm23181	predicted gene, 23181 [Source:MGI Symbol;Acc:MGI:5452958]
ENSMUSG00000089601	rRNA	Gm22094	predicted gene, 22094 [Source:MGI Symbol;Acc:MGI:5451871]
ENSMUSG00000089613	snRNA	Gm23504	predicted gene, 23504 [Source:MGI Symbol;Acc:MGI:5453281]	-0.430895	0.891563
ENSMUSG00000089675	protein_coding	Ugt1a8	UDP glucuronosyltransferase 1 family, polypeptide A8 [Source:MGI Symbol;Acc:MGI:3576090]	-0.523028	0.000308654	0.00738308
ENSMUSG00000089706	processed_transcript	B230216N24Rik	RIKEN cDNA B230216N24 gene [Source:MGI Symbol;Acc:MGI:1925853]	1.21939	0.350757
ENSMUSG00000089782	processed_pseudogene	Gm3531	predicted pseudogene 3531 [Source:MGI Symbol;Acc:MGI:3781708]
ENSMUSG00000089791	processed_pseudogene	Gm3555	predicted pseudogene 3555 [Source:MGI Symbol;Acc:MGI:3781732]
ENSMUSG00000089821	antisense	Efhd1os	EF hand domain containing 1, opposite strand [Source:MGI Symbol;Acc:MGI:4413444]	0.723246	0.819008
ENSMUSG00000089866	antisense	Gm15699	predicted gene 15699 [Source:MGI Symbol;Acc:MGI:3783139]
ENSMUSG00000089943	protein_coding	Ugt1a5	UDP glucuronosyltransferase 1 family, polypeptide A5 [Source:MGI Symbol;Acc:MGI:3032634]	-0.659459	6.77772e-06	0.000271503
ENSMUSG00000089960	protein_coding	Ugt1a1	UDP glucuronosyltransferase 1 family, polypeptide A1 [Source:MGI Symbol;Acc:MGI:98898]	-0.496312	0.00179226	0.0318602
ENSMUSG00000090124	protein_coding	Ugt1a7c	UDP glucuronosyltransferase 1 family, polypeptide A7C [Source:MGI Symbol;Acc:MGI:3032636]	-0.478887	0.000762719	0.0157368
ENSMUSG00000090145	protein_coding	Ugt1a6b	UDP glucuronosyltransferase 1 family, polypeptide A6B [Source:MGI Symbol;Acc:MGI:3580629]	-0.498277	0.000674161	0.0143899
ENSMUSG00000090165	protein_coding	Ugt1a10	UDP glycosyltransferase 1 family, polypeptide A10 [Source:MGI Symbol;Acc:MGI:3580642]	-0.522142	0.000305718	0.00732783
ENSMUSG00000090171	protein_coding	Ugt1a2	UDP glucuronosyltransferase 1 family, polypeptide A2 [Source:MGI Symbol;Acc:MGI:3576049]	-0.522966	0.000304362	0.00731032
ENSMUSG00000090175	protein_coding	Ugt1a9	UDP glucuronosyltransferase 1 family, polypeptide A9 [Source:MGI Symbol;Acc:MGI:3576092]	-0.494272	0.000796726	0.0162075
ENSMUSG00000090277	processed_pseudogene	Gm8338	predicted gene 8338 [Source:MGI Symbol;Acc:MGI:3647186]
ENSMUSG00000090322	antisense	Gm17090	predicted gene 17090 [Source:MGI Symbol;Acc:MGI:4937917]	-0.871582	0.312642	0.743072
ENSMUSG00000090489	processed_pseudogene	Gm17415	predicted gene, 17415 [Source:MGI Symbol;Acc:MGI:4937049]	0.723246	0.819008
ENSMUSG00000090550	protein_coding	Prlh	prolactin releasing hormone [Source:MGI Symbol;Acc:MGI:3644668]
ENSMUSG00000090994	processed_pseudogene	Gm6153	predicted gene 6153 [Source:MGI Symbol;Acc:MGI:3645798]
ENSMUSG00000091123	processed_pseudogene	Gm17181	predicted gene 17181 [Source:MGI Symbol;Acc:MGI:4938008]
ENSMUSG00000091876	processed_pseudogene	Gm3851	predicted gene 3851 [Source:MGI Symbol;Acc:MGI:3782023]
ENSMUSG00000092220	processed_transcript	Gm20528	predicted gene 20528 [Source:MGI Symbol;Acc:MGI:5141993]	-0.454585	0.0157833	0.157473
ENSMUSG00000092245	processed_pseudogene	Gm17973	predicted gene, 17973 [Source:MGI Symbol;Acc:MGI:5010158]
ENSMUSG00000092572	polymorphic_pseudogene	Serpinb10	serine (or cysteine) peptidase inhibitor, clade B (ovalbumin), member 10 [Source:MGI Symbol;Acc:MGI:2138648]	-0.430895	0.891563
ENSMUSG00000092627	processed_transcript	D130058E05Rik	RIKEN cDNA D130058E05 gene [Source:MGI Symbol;Acc:MGI:2444614]
ENSMUSG00000092948	miRNA	Gm23393	predicted gene, 23393 [Source:MGI Symbol;Acc:MGI:5453170]
ENSMUSG00000093805	protein_coding	Gal3st2b	galactose-3-O-sulfotransferase 2B [Source:MGI Symbol;Acc:MGI:3711964]
ENSMUSG00000094429	protein_coding	Gm19965	predicted gene, 19965 [Source:MGI Symbol;Acc:MGI:5012150]
ENSMUSG00000094651	protein_coding	Gal3st2	galactose-3-O-sulfotransferase 2 [Source:MGI Symbol;Acc:MGI:2685834]
ENSMUSG00000095281	snRNA	Gm22549	predicted gene, 22549 [Source:MGI Symbol;Acc:MGI:5452326]
ENSMUSG00000095610	snRNA	Gm26245	predicted gene, 26245 [Source:MGI Symbol;Acc:MGI:5456022]
ENSMUSG00000095942	miRNA	Gm25198	predicted gene, 25198 [Source:MGI Symbol;Acc:MGI:5454975]
ENSMUSG00000095955	snRNA	Gm22360	predicted gene, 22360 [Source:MGI Symbol;Acc:MGI:5452137]
ENSMUSG00000096085	snRNA	Gm24465	predicted gene, 24465 [Source:MGI Symbol;Acc:MGI:5454242]
ENSMUSG00000096193	miRNA	Gm26134	predicted gene, 26134 [Source:MGI Symbol;Acc:MGI:5455911]
ENSMUSG00000096241	snRNA	Gm24267	predicted gene, 24267 [Source:MGI Symbol;Acc:MGI:5454044]
ENSMUSG00000096585	miRNA	Gm22917	predicted gene, 22917 [Source:MGI Symbol;Acc:MGI:5452694]
ENSMUSG00000096939	processed_pseudogene	Gm8321	predicted gene 8321 [Source:MGI Symbol;Acc:MGI:3646697]
ENSMUSG00000097001	antisense	1700054K02Rik	RIKEN cDNA 1700054K02 gene [Source:MGI Symbol;Acc:MGI:1925600]
ENSMUSG00000097251	antisense	5033417F24Rik	RIKEN cDNA 5033417F24 gene [Source:MGI Symbol;Acc:MGI:1923245]	-0.105519	0.913619
ENSMUSG00000097398	lincRNA	Platr5	pluripotency associated transcript 5 [Source:MGI Symbol;Acc:MGI:1925900]
ENSMUSG00000097408	lincRNA	Gm26831	predicted gene, 26831 [Source:MGI Symbol;Acc:MGI:5477325]	-0.430895	0.891563
ENSMUSG00000097480	processed_pseudogene	Gm9499	predicted gene 9499 [Source:MGI Symbol;Acc:MGI:3779909]
ENSMUSG00000097482	antisense	Gm17634	predicted gene, 17634 [Source:MGI Symbol;Acc:MGI:4937268]	-0.025342	0.964978	0.993842
ENSMUSG00000097608	processed_pseudogene	Gm7952	predicted gene 7952 [Source:MGI Symbol;Acc:MGI:3648772]
ENSMUSG00000097612	processed_pseudogene	Gm26509	predicted gene, 26509 [Source:MGI Symbol;Acc:MGI:5477003]
ENSMUSG00000097648	lincRNA	9330185C12Rik	RIKEN cDNA 9330185C12 gene [Source:MGI Symbol;Acc:MGI:1924761]
ENSMUSG00000097814	antisense	Panct2	pluripotency-associated noncoding transcript 2 [Source:MGI Symbol;Acc:MGI:3643517]
ENSMUSG00000097881	lincRNA	Celrr	cerebellum expressed regulatory RNA [Source:MGI Symbol;Acc:MGI:2685664]
ENSMUSG00000098273	miRNA	Mir6346	microRNA 6346 [Source:MGI Symbol;Acc:MGI:5531211]
ENSMUSG00000098288	miRNA	Mir6900	microRNA 6900 [Source:MGI Symbol;Acc:MGI:5531090]
ENSMUSG00000098344	miRNA	Mir3473f	microRNA 3473f [Source:MGI Symbol;Acc:MGI:5531228]
ENSMUSG00000098368	rRNA	Gm27648	predicted gene, 27648 [Source:MGI Symbol;Acc:MGI:5531030]
ENSMUSG00000098447	antisense	Gm27184	predicted gene 27184 [Source:MGI Symbol;Acc:MGI:5521027]	0.739625	0.576469
ENSMUSG00000098689	miRNA	Mir6345	microRNA 6345 [Source:MGI Symbol;Acc:MGI:5531201]
ENSMUSG00000098815	miRNA	Gm27785	predicted gene, 27785 [Source:MGI Symbol;Acc:MGI:5531167]
ENSMUSG00000098923	protein_coding	Tmem185b	transmembrane protein 185B [Source:MGI Symbol;Acc:MGI:1917634]	0.264708	0.589773	0.901031
ENSMUSG00000098997	miRNA	Mir6901	microRNA 6901 [Source:MGI Symbol;Acc:MGI:5531114]
ENSMUSG00000099336	lincRNA	Gm29348	predicted gene 29348 [Source:MGI Symbol;Acc:MGI:5580054]
ENSMUSG00000099363	unprocessed_pseudogene	Gm28478	predicted gene 28478 [Source:MGI Symbol;Acc:MGI:5579184]
ENSMUSG00000099375	lincRNA	Gm28187	predicted gene 28187 [Source:MGI Symbol;Acc:MGI:5578893]	1.38922	0.602878
ENSMUSG00000099378	lincRNA	1700067G17Rik	RIKEN cDNA 1700067G17 gene [Source:MGI Symbol;Acc:MGI:1920725]
ENSMUSG00000099427	processed_pseudogene	Gm18700	predicted gene, 18700 [Source:MGI Symbol;Acc:MGI:5010885]
ENSMUSG00000099448	processed_pseudogene	Gm18801	predicted gene, 18801 [Source:MGI Symbol;Acc:MGI:5010986]
ENSMUSG00000099451	processed_pseudogene	Gm29192	predicted gene 29192 [Source:MGI Symbol;Acc:MGI:5579898]
ENSMUSG00000099453	processed_pseudogene	Gm18248	predicted gene, 18248 [Source:MGI Symbol;Acc:MGI:5010433]
ENSMUSG00000099464	processed_pseudogene	Gm5260	predicted gene 5260 [Source:MGI Symbol;Acc:MGI:3644614]
ENSMUSG00000099469	unprocessed_pseudogene	Gm29141	predicted gene 29141 [Source:MGI Symbol;Acc:MGI:5579847]
ENSMUSG00000099484	processed_pseudogene	Gm28282	predicted gene 28282 [Source:MGI Symbol;Acc:MGI:5578988]
ENSMUSG00000099534	processed_pseudogene	Gm28169	predicted gene 28169 [Source:MGI Symbol;Acc:MGI:5578875]
ENSMUSG00000099544	processed_pseudogene	Gm18699	predicted gene, 18699 [Source:MGI Symbol;Acc:MGI:5010884]
ENSMUSG00000099553	lincRNA	Gm29538	predicted gene 29538 [Source:MGI Symbol;Acc:MGI:5580244]
ENSMUSG00000099571	unprocessed_pseudogene	Gm18182	predicted gene, 18182 [Source:MGI Symbol;Acc:MGI:5010367]
ENSMUSG00000099582	processed_pseudogene	Gm29014	predicted gene 29014 [Source:MGI Symbol;Acc:MGI:5579720]
ENSMUSG00000099592	processed_pseudogene	Gm5264	predicted gene 5264 [Source:MGI Symbol;Acc:MGI:3646340]
ENSMUSG00000099604	processed_pseudogene	Gm6651	predicted gene 6651 [Source:MGI Symbol;Acc:MGI:3647491]
ENSMUSG00000099615	unprocessed_pseudogene	Gm28362	predicted gene 28362 [Source:MGI Symbol;Acc:MGI:5579068]	-1.67998	0.261399
ENSMUSG00000099624	unprocessed_pseudogene	Gm7889	predicted gene 7889 [Source:MGI Symbol;Acc:MGI:3648247]
ENSMUSG00000099634	processed_pseudogene	Gm29462	predicted gene 29462 [Source:MGI Symbol;Acc:MGI:5580168]
ENSMUSG00000099665	lincRNA	Gm29482	predicted gene 29482 [Source:MGI Symbol;Acc:MGI:5580188]
ENSMUSG00000099669	lincRNA	Gm29012	predicted gene 29012 [Source:MGI Symbol;Acc:MGI:5579718]	-0.430895	0.891563
ENSMUSG00000099686	processed_pseudogene	Gm29460	predicted gene 29460 [Source:MGI Symbol;Acc:MGI:5580166]
ENSMUSG00000099702	unprocessed_pseudogene	Gm29013	predicted gene 29013 [Source:MGI Symbol;Acc:MGI:5579719]
ENSMUSG00000099732	processed_pseudogene	Gm17752	predicted gene, 17752 [Source:MGI Symbol;Acc:MGI:5009836]
ENSMUSG00000099770	unprocessed_pseudogene	Gm28623	predicted gene 28623 [Source:MGI Symbol;Acc:MGI:5579329]
ENSMUSG00000099801	processed_pseudogene	Gm29011	predicted gene 29011 [Source:MGI Symbol;Acc:MGI:5579717]
ENSMUSG00000099835	processed_pseudogene	Gm29668	predicted gene 29668 [Source:MGI Symbol;Acc:MGI:5580374]	-0.375168	0.872834
ENSMUSG00000099843	lincRNA	Gm7160	predicted gene 7160 [Source:MGI Symbol;Acc:MGI:3646078]	0.695565	0.568234
ENSMUSG00000099848	lincRNA	Gm29337	predicted gene 29337 [Source:MGI Symbol;Acc:MGI:5580043]
ENSMUSG00000099860	lincRNA	Gm29456	predicted gene 29456 [Source:MGI Symbol;Acc:MGI:5580162]
ENSMUSG00000099870	processed_pseudogene	Gm7200	predicted gene 7200 [Source:MGI Symbol;Acc:MGI:3644666]
ENSMUSG00000099884	processed_pseudogene	Gm8204	predicted gene 8204 [Source:MGI Symbol;Acc:MGI:3646498]
ENSMUSG00000099892	processed_pseudogene	Gm18185	predicted gene, 18185 [Source:MGI Symbol;Acc:MGI:5010370]
ENSMUSG00000099926	processed_pseudogene	Gm6693	predicted gene 6693 [Source:MGI Symbol;Acc:MGI:3648678]
ENSMUSG00000099936	lincRNA	Gm28867	predicted gene 28867 [Source:MGI Symbol;Acc:MGI:5579573]
ENSMUSG00000099938	lincRNA	C030007H22Rik	RIKEN cDNA C030007H22 gene [Source:MGI Symbol;Acc:MGI:1924581]
ENSMUSG00000099943	processed_pseudogene	Gm18181	predicted gene, 18181 [Source:MGI Symbol;Acc:MGI:5010366]
ENSMUSG00000099957	lincRNA	2610027F03Rik	RIKEN cDNA 2610027F03 gene [Source:MGI Symbol;Acc:MGI:1917154]
ENSMUSG00000099960	lincRNA	Gm28590	predicted gene 28590 [Source:MGI Symbol;Acc:MGI:5579296]
ENSMUSG00000099989	processed_pseudogene	Gm20281	predicted gene, 20281 [Source:MGI Symbol;Acc:MGI:5012466]
ENSMUSG00000100009	lincRNA	Gm7967	predicted gene 7967 [Source:MGI Symbol;Acc:MGI:3644984]	0.0263014	0.975701
ENSMUSG00000100018	processed_pseudogene	Gm7776	predicted gene 7776 [Source:MGI Symbol;Acc:MGI:3646051]
ENSMUSG00000100020	processed_pseudogene	Gm19086	predicted gene, 19086 [Source:MGI Symbol;Acc:MGI:5011271]
ENSMUSG00000100021	processed_pseudogene	Gm18697	predicted gene, 18697 [Source:MGI Symbol;Acc:MGI:5010882]
ENSMUSG00000100025	processed_pseudogene	Gm8141	predicted gene 8141 [Source:MGI Symbol;Acc:MGI:3647473]	-0.430895	0.891563
ENSMUSG00000100040	processed_pseudogene	Gm28467	predicted gene 28467 [Source:MGI Symbol;Acc:MGI:5579173]
ENSMUSG00000100041	processed_pseudogene	Gm5702	predicted gene 5702 [Source:MGI Symbol;Acc:MGI:3646157]
ENSMUSG00000100042	processed_pseudogene	Gm29658	predicted gene 29658 [Source:MGI Symbol;Acc:MGI:5580364]
ENSMUSG00000100059	processed_pseudogene	Gm29140	predicted gene 29140 [Source:MGI Symbol;Acc:MGI:5579846]
ENSMUSG00000100062	lincRNA	1700063A18Rik	RIKEN cDNA 1700063A18 gene [Source:MGI Symbol;Acc:MGI:1920704]
ENSMUSG00000100065	processed_pseudogene	Gm18969	predicted gene, 18969 [Source:MGI Symbol;Acc:MGI:5011154]
ENSMUSG00000100088	processed_pseudogene	Gm28801	predicted gene 28801 [Source:MGI Symbol;Acc:MGI:5579507]
ENSMUSG00000100151	lincRNA	Gm28382	predicted gene 28382 [Source:MGI Symbol;Acc:MGI:5579088]
ENSMUSG00000100177	unprocessed_pseudogene	Gm29489	predicted gene 29489 [Source:MGI Symbol;Acc:MGI:5580195]
ENSMUSG00000100182	lincRNA	1810006J02Rik	RIKEN cDNA 1810006J02 gene [Source:MGI Symbol;Acc:MGI:1916280]
ENSMUSG00000100222	processed_pseudogene	Psmb6-ps2	proteasome (prosome, macropain) subunit, beta type 6, pseudogene 2 [Source:MGI Symbol;Acc:MGI:109264]
ENSMUSG00000100247	lincRNA	A530053M12Rik	RIKEN cDNA A530053M12 gene [Source:MGI Symbol;Acc:MGI:3045369]
ENSMUSG00000100253	lincRNA	1700020N18Rik	RIKEN cDNA 1700020N18 gene [Source:MGI Symbol;Acc:MGI:1914336]
ENSMUSG00000100265	protein_coding	Gm28363	predicted gene 28363 [Source:MGI Symbol;Acc:MGI:5579069]
ENSMUSG00000100290	processed_pseudogene	Gm18552	predicted gene, 18552 [Source:MGI Symbol;Acc:MGI:5010737]
ENSMUSG00000100304	processed_pseudogene	Gm28190	predicted gene 28190 [Source:MGI Symbol;Acc:MGI:5578896]
ENSMUSG00000100305	protein_coding	Gm28360	predicted gene 28360 [Source:MGI Symbol;Acc:MGI:5579066]
ENSMUSG00000100336	lincRNA	Gm29601	predicted gene 29601 [Source:MGI Symbol;Acc:MGI:5580307]
ENSMUSG00000100347	processed_pseudogene	Gm7895	predicted gene 7895 [Source:MGI Symbol;Acc:MGI:3648340]	0.723246	0.819008
ENSMUSG00000100349	processed_pseudogene	Gm28188	predicted gene 28188 [Source:MGI Symbol;Acc:MGI:5578894]	-0.430895	0.891563
ENSMUSG00000100351	processed_pseudogene	Gm7867	predicted gene 7867 [Source:MGI Symbol;Acc:MGI:3644627]
ENSMUSG00000100362	processed_pseudogene	Gm1833	predicted gene 1833 [Source:MGI Symbol;Acc:MGI:3037691]
ENSMUSG00000100367	lincRNA	Gm29336	predicted gene 29336 [Source:MGI Symbol;Acc:MGI:5580042]
ENSMUSG00000100405	processed_pseudogene	Gm28911	predicted gene 28911 [Source:MGI Symbol;Acc:MGI:5579617]
ENSMUSG00000100436	processed_pseudogene	Gm29657	predicted gene 29657 [Source:MGI Symbol;Acc:MGI:5580363]	0.723246	0.819008
ENSMUSG00000100454	lincRNA	Gm28901	predicted gene 28901 [Source:MGI Symbol;Acc:MGI:5579607]
ENSMUSG00000100457	lincRNA	D830032E09Rik	RIKEN cDNA D830032E09 gene [Source:MGI Symbol;Acc:MGI:2442347]	-1.18615	0.448111
ENSMUSG00000100484	unprocessed_pseudogene	Gm7133	predicted gene 7133 [Source:MGI Symbol;Acc:MGI:3643070]
ENSMUSG00000100515	transcribed_processed_pseudogene	Gm17916	predicted gene, 17916 [Source:MGI Symbol;Acc:MGI:5010101]
ENSMUSG00000100518	lincRNA	4930440C22Rik	RIKEN cDNA 4930440C22 gene [Source:MGI Symbol;Acc:MGI:1921939]
ENSMUSG00000100525	processed_pseudogene	Gm20058	predicted gene, 20058 [Source:MGI Symbol;Acc:MGI:5012243]
ENSMUSG00000100527	unprocessed_pseudogene	Gm28359	predicted gene 28359 [Source:MGI Symbol;Acc:MGI:5579065]
ENSMUSG00000100546	lincRNA	Gm29483	predicted gene 29483 [Source:MGI Symbol;Acc:MGI:5580189]	-0.430895	0.891563
ENSMUSG00000100555	processed_pseudogene	Gm8173	predicted gene 8173 [Source:MGI Symbol;Acc:MGI:3648321]
ENSMUSG00000100589	lincRNA	4930533P14Rik	RIKEN cDNA 4930533P14 gene [Source:MGI Symbol;Acc:MGI:1922409]
ENSMUSG00000100617	protein_coding	Gm7145	predicted gene 7145 [Source:MGI Symbol;Acc:MGI:3648947]
ENSMUSG00000100632	antisense	9430060I03Rik	RIKEN cDNA 9430060I03 gene [Source:MGI Symbol;Acc:MGI:3702484]	-1.31415	0.250334
ENSMUSG00000100636	processed_pseudogene	Gm3551	predicted gene 3551 [Source:MGI Symbol;Acc:MGI:3781728]
ENSMUSG00000100662	processed_pseudogene	Gm19029	predicted gene, 19029 [Source:MGI Symbol;Acc:MGI:5011214]
ENSMUSG00000100672	sense_intronic	Gm28404	predicted gene 28404 [Source:MGI Symbol;Acc:MGI:5579110]	0.723246	0.819008
ENSMUSG00000100684	lincRNA	Gm20268	predicted gene, 20268 [Source:MGI Symbol;Acc:MGI:5012453]
ENSMUSG00000100703	transcribed_unprocessed_pseudogene	Gm28358	predicted gene 28358 [Source:MGI Symbol;Acc:MGI:5579064]
ENSMUSG00000100711	lincRNA	Gm29461	predicted gene 29461 [Source:MGI Symbol;Acc:MGI:5580167]
ENSMUSG00000100758	processed_pseudogene	Gm3332	predicted gene 3332 [Source:MGI Symbol;Acc:MGI:3781510]
ENSMUSG00000100761	processed_pseudogene	Gm29344	predicted gene 29344 [Source:MGI Symbol;Acc:MGI:5580050]
ENSMUSG00000100762	processed_pseudogene	Gm8403	predicted gene 8403 [Source:MGI Symbol;Acc:MGI:3644366]
ENSMUSG00000100767	processed_pseudogene	Gm3508	predicted gene 3508 [Source:MGI Symbol;Acc:MGI:3781685]
ENSMUSG00000100770	processed_pseudogene	Gm28466	predicted gene 28466 [Source:MGI Symbol;Acc:MGI:5579172]
ENSMUSG00000100777	lincRNA	4930598F16Rik	RIKEN cDNA 4930598F16 gene [Source:MGI Symbol;Acc:MGI:1922631]
ENSMUSG00000100781	antisense	Gm29481	predicted gene 29481 [Source:MGI Symbol;Acc:MGI:5580187]
ENSMUSG00000100791	lincRNA	Gm28199	predicted gene 28199 [Source:MGI Symbol;Acc:MGI:5578905]
ENSMUSG00000100794	processed_pseudogene	Gm29667	predicted gene 29667 [Source:MGI Symbol;Acc:MGI:5580373]	-0.430895	0.891563
ENSMUSG00000100798	lincRNA	Gm19589	predicted gene, 19589 [Source:MGI Symbol;Acc:MGI:5011774]
ENSMUSG00000100831	processed_pseudogene	Gm17847	predicted gene, 17847 [Source:MGI Symbol;Acc:MGI:5010032]
ENSMUSG00000100850	lincRNA	4930434B07Rik	RIKEN cDNA 4930434B07 gene [Source:MGI Symbol;Acc:MGI:1921223]
ENSMUSG00000100884	processed_pseudogene	Gm28281	predicted gene 28281 [Source:MGI Symbol;Acc:MGI:5578987]
ENSMUSG00000100886	unprocessed_pseudogene	Gm7195	predicted gene 7195 [Source:MGI Symbol;Acc:MGI:3779695]
ENSMUSG00000100908	lincRNA	Gm28888	predicted gene 28888 [Source:MGI Symbol;Acc:MGI:5579594]
ENSMUSG00000100913	processed_pseudogene	Gm8392	predicted gene 8392 [Source:MGI Symbol;Acc:MGI:3648162]
ENSMUSG00000100927	antisense	Gm28536	predicted gene 28536 [Source:MGI Symbol;Acc:MGI:5579242]	0.900173	0.262037	0.696421
ENSMUSG00000100935	unprocessed_pseudogene	Gm29592	predicted gene 29592 [Source:MGI Symbol;Acc:MGI:5580298]
ENSMUSG00000100955	unprocessed_pseudogene	Gm18728	predicted gene, 18728 [Source:MGI Symbol;Acc:MGI:5010913]
ENSMUSG00000100977	processed_pseudogene	Gm29334	predicted gene 29334 [Source:MGI Symbol;Acc:MGI:5580040]
ENSMUSG00000100979	lincRNA	Gm29347	predicted gene 29347 [Source:MGI Symbol;Acc:MGI:5580053]
ENSMUSG00000100980	antisense	Gm29100	predicted gene 29100 [Source:MGI Symbol;Acc:MGI:5579806]	-0.430895	0.891563
ENSMUSG00000100990	processed_pseudogene	Gm7891	predicted gene 7891 [Source:MGI Symbol;Acc:MGI:3645230]
ENSMUSG00000101028	lincRNA	Gm28723	predicted gene 28723 [Source:MGI Symbol;Acc:MGI:5579429]
ENSMUSG00000101054	processed_pseudogene	Gm18406	predicted gene, 18406 [Source:MGI Symbol;Acc:MGI:5010591]
ENSMUSG00000101097	processed_pseudogene	Gm6679	predicted gene 6679 [Source:MGI Symbol;Acc:MGI:3648541]
ENSMUSG00000101154	processed_pseudogene	Gm17777	predicted gene, 17777 [Source:MGI Symbol;Acc:MGI:5009941]
ENSMUSG00000101172	antisense	Gm28535	predicted gene 28535 [Source:MGI Symbol;Acc:MGI:5579241]
ENSMUSG00000101179	lincRNA	Gm29455	predicted gene 29455 [Source:MGI Symbol;Acc:MGI:5580161]	-0.430895	0.891563
ENSMUSG00000101214	sense_overlapping	Gm28403	predicted gene 28403 [Source:MGI Symbol;Acc:MGI:5579109]	0.0428427	0.983611
ENSMUSG00000101219	processed_pseudogene	Gm20302	predicted gene, 20302 [Source:MGI Symbol;Acc:MGI:5012487]
ENSMUSG00000101220	processed_pseudogene	Gm6717	predicted gene 6717 [Source:MGI Symbol;Acc:MGI:3647267]
ENSMUSG00000101224	lincRNA	Gm28209	predicted gene 28209 [Source:MGI Symbol;Acc:MGI:5578915]
ENSMUSG00000101231	processed_pseudogene	Gm28283	predicted gene 28283 [Source:MGI Symbol;Acc:MGI:5578989]
ENSMUSG00000101253	lincRNA	Gm29088	predicted gene 29088 [Source:MGI Symbol;Acc:MGI:5579794]
ENSMUSG00000101265	lincRNA	Gm29099	predicted gene 29099 [Source:MGI Symbol;Acc:MGI:5579805]
ENSMUSG00000101275	lincRNA	1700012E03Rik	RIKEN cDNA 1700012E03 gene [Source:MGI Symbol;Acc:MGI:1923817]
ENSMUSG00000101288	lincRNA	Gm28342	predicted gene 28342 [Source:MGI Symbol;Acc:MGI:5579048]
ENSMUSG00000101297	processed_pseudogene	Gm18447	predicted gene, 18447 [Source:MGI Symbol;Acc:MGI:5010632]
ENSMUSG00000101303	protein_coding	B020011L13Rik	RIKEN cDNA B020011L13 gene [Source:MGI Symbol;Acc:MGI:3588191]
ENSMUSG00000101330	processed_pseudogene	Gm10193	predicted gene 10193 [Source:MGI Symbol;Acc:MGI:3708520]
ENSMUSG00000101333	processed_pseudogene	Gm4753	predicted gene 4753 [Source:MGI Symbol;Acc:MGI:3648193]
ENSMUSG00000101348	transcribed_unprocessed_pseudogene	Gm7135	predicted gene 7135 [Source:MGI Symbol;Acc:MGI:3647710]
ENSMUSG00000101363	processed_pseudogene	Gm29490	predicted gene 29490 [Source:MGI Symbol;Acc:MGI:5580196]
ENSMUSG00000101373	processed_pseudogene	Zfp813-ps	zinc finger protein 813, pseudogene [Source:MGI Symbol;Acc:MGI:3645355]
ENSMUSG00000101378	lincRNA	Gm28086	predicted gene 28086 [Source:MGI Symbol;Acc:MGI:5578792]	-2.6879	0.0547112
ENSMUSG00000101386	lincRNA	Gm29346	predicted gene 29346 [Source:MGI Symbol;Acc:MGI:5580052]
ENSMUSG00000101414	sense_intronic	Gm29101	predicted gene 29101 [Source:MGI Symbol;Acc:MGI:5579807]	0.723246	0.819008
ENSMUSG00000101415	protein_coding	Gm28168	predicted gene 28168 [Source:MGI Symbol;Acc:MGI:5578874]
ENSMUSG00000101437	processed_pseudogene	Gm29454	predicted gene 29454 [Source:MGI Symbol;Acc:MGI:5580160]
ENSMUSG00000101453	lincRNA	Gm28189	predicted gene 28189 [Source:MGI Symbol;Acc:MGI:5578895]
ENSMUSG00000101477	processed_pseudogene	Gm18448	predicted gene, 18448 [Source:MGI Symbol;Acc:MGI:5010633]
ENSMUSG00000101495	processed_pseudogene	Gm28912	predicted gene 28912 [Source:MGI Symbol;Acc:MGI:5579618]
ENSMUSG00000101522	processed_pseudogene	Gm7837	predicted gene 7837 [Source:MGI Symbol;Acc:MGI:3644044]
ENSMUSG00000101573	processed_pseudogene	Gm28361	predicted gene 28361 [Source:MGI Symbol;Acc:MGI:5579067]
ENSMUSG00000101583	lincRNA	Gm20753	predicted gene, 20753 [Source:MGI Symbol;Acc:MGI:5434109]
ENSMUSG00000101590	unprocessed_pseudogene	Gm29104	predicted gene 29104 [Source:MGI Symbol;Acc:MGI:5579810]
ENSMUSG00000101624	processed_pseudogene	Gm28882	predicted gene 28882 [Source:MGI Symbol;Acc:MGI:5579588]
ENSMUSG00000101656	processed_pseudogene	Gm8004	predicted gene 8004 [Source:MGI Symbol;Acc:MGI:3648439]
ENSMUSG00000101660	unprocessed_pseudogene	Gm18666	predicted gene, 18666 [Source:MGI Symbol;Acc:MGI:5010851]
ENSMUSG00000101662	sense_intronic	Gm28499	predicted gene 28499 [Source:MGI Symbol;Acc:MGI:5579205]
ENSMUSG00000101687	processed_pseudogene	Gm4854	predicted gene 4854 [Source:MGI Symbol;Acc:MGI:3643638]
ENSMUSG00000101700	lincRNA	Gm29359	predicted gene 29359 [Source:MGI Symbol;Acc:MGI:5580065]
ENSMUSG00000101705	lincRNA	Gm28380	predicted gene 28380 [Source:MGI Symbol;Acc:MGI:5579086]
ENSMUSG00000101731	lincRNA	3830432H09Rik	RIKEN cDNA 3830432H09 gene [Source:MGI Symbol;Acc:MGI:2443278]
ENSMUSG00000101736	processed_pseudogene	Gm29335	predicted gene 29335 [Source:MGI Symbol;Acc:MGI:5580041]
ENSMUSG00000101791	lincRNA	2210011K15Rik	RIKEN cDNA 2210011K15 gene [Source:MGI Symbol;Acc:MGI:1919615]
ENSMUSG00000101846	processed_pseudogene	Gm19927	predicted gene, 19927 [Source:MGI Symbol;Acc:MGI:5012112]
ENSMUSG00000101875	processed_pseudogene	Gm6028	predicted gene 6028 [Source:MGI Symbol;Acc:MGI:3648170]
ENSMUSG00000101890	unprocessed_pseudogene	Gm3116	predicted gene 3116 [Source:MGI Symbol;Acc:MGI:3781292]
ENSMUSG00000101911	processed_pseudogene	Gm28381	predicted gene 28381 [Source:MGI Symbol;Acc:MGI:5579087]
ENSMUSG00000101922	lincRNA	Gm29345	predicted gene 29345 [Source:MGI Symbol;Acc:MGI:5580051]
ENSMUSG00000101942	antisense	Gm19582	predicted gene, 19582 [Source:MGI Symbol;Acc:MGI:5011767]	-0.520465	0.820763
ENSMUSG00000101951	lincRNA	Gm28721	predicted gene 28721 [Source:MGI Symbol;Acc:MGI:5579427]
ENSMUSG00000101952	antisense	Gm10550	predicted gene 10550 [Source:MGI Symbol;Acc:MGI:3704193]	0.845974	0.231855	0.667161
ENSMUSG00000101958	processed_pseudogene	Gm19085	predicted gene, 19085 [Source:MGI Symbol;Acc:MGI:5011270]	0.146181	0.9546
ENSMUSG00000101995	antisense	Gm29480	predicted gene 29480 [Source:MGI Symbol;Acc:MGI:5580186]
ENSMUSG00000101997	lincRNA	Gm28722	predicted gene 28722 [Source:MGI Symbol;Acc:MGI:5579428]
ENSMUSG00000102006	processed_pseudogene	Gm28591	predicted gene 28591 [Source:MGI Symbol;Acc:MGI:5579297]
ENSMUSG00000102009	processed_transcript	4933400F21Rik	RIKEN cDNA 4933400F21 gene [Source:MGI Symbol;Acc:MGI:1921653]	-2.04131	0.309543
ENSMUSG00000102030	protein_coding	Gm29106	predicted gene 29106 [Source:MGI Symbol;Acc:MGI:5579812]
ENSMUSG00000102033	processed_pseudogene	Gm28263	predicted gene 28263 [Source:MGI Symbol;Acc:MGI:5578969]
ENSMUSG00000102083	processed_pseudogene	Gm5259	predicted gene 5259 [Source:MGI Symbol;Acc:MGI:3644613]	-0.7515	0.733641
ENSMUSG00000102105	processed_pseudogene	Gm17946	predicted gene, 17946 [Source:MGI Symbol;Acc:MGI:5010131]
ENSMUSG00000102160	TEC	Gm36944	predicted gene, 36944 [Source:MGI Symbol;Acc:MGI:5610172]
ENSMUSG00000102325	TEC	Gm37789	predicted gene, 37789 [Source:MGI Symbol;Acc:MGI:5611017]	0.723246	0.819008
ENSMUSG00000102360	TEC	Gm37043	predicted gene, 37043 [Source:MGI Symbol;Acc:MGI:5610271]
ENSMUSG00000102488	TEC	Gm37920	predicted gene, 37920 [Source:MGI Symbol;Acc:MGI:5611148]
ENSMUSG00000102501	TEC	Gm37372	predicted gene, 37372 [Source:MGI Symbol;Acc:MGI:5610600]
ENSMUSG00000102565	TEC	Gm37036	predicted gene, 37036 [Source:MGI Symbol;Acc:MGI:5610264]
ENSMUSG00000102658	TEC	Gm37076	predicted gene, 37076 [Source:MGI Symbol;Acc:MGI:5610304]
ENSMUSG00000102687	TEC	Gm37219	predicted gene, 37219 [Source:MGI Symbol;Acc:MGI:5610447]	-0.17479	0.871047
ENSMUSG00000102690	TEC	Gm37779	predicted gene, 37779 [Source:MGI Symbol;Acc:MGI:5611007]	-0.430895	0.891563
ENSMUSG00000102700	TEC	Gm38312	predicted gene, 38312 [Source:MGI Symbol;Acc:MGI:5611540]	1.59427	0.135764
ENSMUSG00000102718	TEC	Gm37761	predicted gene, 37761 [Source:MGI Symbol;Acc:MGI:5610989]	-0.828672	0.535097
ENSMUSG00000102728	TEC	Gm37934	predicted gene, 37934 [Source:MGI Symbol;Acc:MGI:5611162]	0.723246	0.819008
ENSMUSG00000102745	TEC	Gm37600	predicted gene, 37600 [Source:MGI Symbol;Acc:MGI:5610828]
ENSMUSG00000102788	TEC	Gm38255	predicted gene, 38255 [Source:MGI Symbol;Acc:MGI:5611483]
ENSMUSG00000103060	TEC	Gm36969	predicted gene, 36969 [Source:MGI Symbol;Acc:MGI:5610197]
ENSMUSG00000103061	TEC	Gm36970	predicted gene, 36970 [Source:MGI Symbol;Acc:MGI:5610198]
ENSMUSG00000103101	TEC	Gm37048	predicted gene, 37048 [Source:MGI Symbol;Acc:MGI:5610276]	1.4001	0.656788
ENSMUSG00000103146	TEC	Gm37745	predicted gene, 37745 [Source:MGI Symbol;Acc:MGI:5610973]	0.50285	0.7393
ENSMUSG00000103179	TEC	Gm37171	predicted gene, 37171 [Source:MGI Symbol;Acc:MGI:5610399]
ENSMUSG00000103197	TEC	Gm37642	predicted gene, 37642 [Source:MGI Symbol;Acc:MGI:5610870]	-0.430895	0.891563
ENSMUSG00000103252	TEC	Gm37521	predicted gene, 37521 [Source:MGI Symbol;Acc:MGI:5610749]	-0.430895	0.891563
ENSMUSG00000103263	TEC	Gm36982	predicted gene, 36982 [Source:MGI Symbol;Acc:MGI:5610210]
ENSMUSG00000103291	TEC	Gm38235	predicted gene, 38235 [Source:MGI Symbol;Acc:MGI:5611463]	-1.50318	0.139749
ENSMUSG00000103292	TEC	Gm35048	predicted gene, 35048 [Source:MGI Symbol;Acc:MGI:5594207]
ENSMUSG00000103348	TEC	Gm37053	predicted gene, 37053 [Source:MGI Symbol;Acc:MGI:5610281]
ENSMUSG00000103591	TEC	Gm38365	predicted gene, 38365 [Source:MGI Symbol;Acc:MGI:5611593]	-0.206839	0.87592
ENSMUSG00000103854	TEC	Gm37250	predicted gene, 37250 [Source:MGI Symbol;Acc:MGI:5610478]	-0.525068	0.828306
ENSMUSG00000103973	TEC	BC055308	cDNA sequence BC055308 [Source:MGI Symbol;Acc:MGI:3039612]	0.161573	0.936142
ENSMUSG00000103978	TEC	4930474B08Rik	RIKEN cDNA 4930474B08 gene [Source:MGI Symbol;Acc:MGI:1922186]
ENSMUSG00000103991	TEC	Gm38031	predicted gene, 38031 [Source:MGI Symbol;Acc:MGI:5611259]
ENSMUSG00000103996	TEC	4833421G17Rik	RIKEN cDNA 4833421G17 gene [Source:MGI Symbol;Acc:MGI:1921007]	-0.828826	0.635155
ENSMUSG00000104044	TEC	Gm37566	predicted gene, 37566 [Source:MGI Symbol;Acc:MGI:5610794]	-2.67775	0.0425518
ENSMUSG00000104057	TEC	Gm38130	predicted gene, 38130 [Source:MGI Symbol;Acc:MGI:5611358]	-0.430895	0.891563
ENSMUSG00000104087	TEC	Gm38277	predicted gene, 38277 [Source:MGI Symbol;Acc:MGI:5611505]
ENSMUSG00000104104	TEC	Gm37877	predicted gene, 37877 [Source:MGI Symbol;Acc:MGI:5611105]
ENSMUSG00000104114	TEC	Gm37297	predicted gene, 37297 [Source:MGI Symbol;Acc:MGI:5610525]	-1.54583	0.284283
ENSMUSG00000104140	TEC	Gm37140	predicted gene, 37140 [Source:MGI Symbol;Acc:MGI:5610368]	0.723246	0.819008
ENSMUSG00000104180	TEC	Gm37970	predicted gene, 37970 [Source:MGI Symbol;Acc:MGI:5611198]
ENSMUSG00000104253	TEC	Gm37174	predicted gene, 37174 [Source:MGI Symbol;Acc:MGI:5610402]	0.524241	0.582898	0.899374
ENSMUSG00000104332	TEC	Gm38283	predicted gene, 38283 [Source:MGI Symbol;Acc:MGI:5611511]
ENSMUSG00000104478	TEC	Gm38212	predicted gene, 38212 [Source:MGI Symbol;Acc:MGI:5611440]
ENSMUSG00000106302	miRNA	Mir6902	microRNA 6902 [Source:MGI Symbol;Acc:MGI:5562723]
ENSMUSG00000107722	antisense	2900060B14Rik	RIKEN cDNA 2900060B14 gene [Source:MGI Symbol;Acc:MGI:1915454]	0.0208406	0.988963
ENSMUSG00000107778	unprocessed_pseudogene	Gm44098	predicted gene, 44098 [Source:MGI Symbol;Acc:MGI:5690490]
ENSMUSG00000107979	lincRNA	Zfp813-ps	zinc finger protein 813, pseudogene [Source:MGI Symbol;Acc:MGI:3645355]
ENSMUSG00000108131	unprocessed_pseudogene	Gm44099	predicted gene, 44099 [Source:MGI Symbol;Acc:MGI:5690491]
ENSMUSG00000000544	protein_coding	Gpa33	glycoprotein A33 (transmembrane) [Source:MGI Symbol;Acc:MGI:1891703]
ENSMUSG00000000817	protein_coding	Fasl	Fas ligand (TNF superfamily, member 6) [Source:MGI Symbol;Acc:MGI:99255]	-1.55307	0.48543
ENSMUSG00000003458	protein_coding	Ncstn	nicastrin [Source:MGI Symbol;Acc:MGI:1891700]	0.113049	0.670106	0.92048
ENSMUSG00000003464	protein_coding	Pex19	peroxisomal biogenesis factor 19 [Source:MGI Symbol;Acc:MGI:1334458]	-0.0146594	0.928715	0.988445
ENSMUSG00000004031	protein_coding	Brinp2	bone morphogenic protein/retinoic acid inducible neural-specific 2 [Source:MGI Symbol;Acc:MGI:2443333]
ENSMUSG00000004110	protein_coding	Cacna1e	calcium channel, voltage-dependent, R type, alpha 1E subunit [Source:MGI Symbol;Acc:MGI:106217]	1.86987	0.24408
ENSMUSG00000004707	protein_coding	Ly9	lymphocyte antigen 9 [Source:MGI Symbol;Acc:MGI:96885]	-0.353383	0.744695
ENSMUSG00000004709	protein_coding	Cd244a	CD244 molecule A [Source:MGI Symbol;Acc:MGI:109294]	-1.78474	0.204656
ENSMUSG00000005674	protein_coding	Tomm40l	translocase of outer mitochondrial membrane 40-like [Source:MGI Symbol;Acc:MGI:3589112]	-0.76883	3.50099e-05	0.00114709
ENSMUSG00000005677	protein_coding	Nr1i3	nuclear receptor subfamily 1, group I, member 3 [Source:MGI Symbol;Acc:MGI:1346307]	-0.875541	2.68508e-06	0.000113384
ENSMUSG00000013275	protein_coding	Slc41a1	solute carrier family 41, member 1 [Source:MGI Symbol;Acc:MGI:2444823]	0.144678	0.865715	0.976583
ENSMUSG00000014980	protein_coding	Tsen15	tRNA splicing endonuclease subunit 15 [Source:MGI Symbol;Acc:MGI:1913887]	-0.247118	0.592515	0.901522
ENSMUSG00000016524	protein_coding	Il19	interleukin 19 [Source:MGI Symbol;Acc:MGI:1890472]
ENSMUSG00000016526	protein_coding	Dyrk3	dual-specificity tyrosine-(Y)-phosphorylation regulated kinase 3 [Source:MGI Symbol;Acc:MGI:1330300]	-1.29929	0.290166
ENSMUSG00000016528	protein_coding	Mapkapk2	MAP kinase-activated protein kinase 2 [Source:MGI Symbol;Acc:MGI:109298]	0.372614	0.0638461	0.365268
ENSMUSG00000016529	protein_coding	Il10	interleukin 10 [Source:MGI Symbol;Acc:MGI:96537]
ENSMUSG00000018189	protein_coding	Uchl5	ubiquitin carboxyl-terminal esterase L5 [Source:MGI Symbol;Acc:MGI:1914848]	0.0822711	0.765147	0.949494
ENSMUSG00000018196	protein_coding	Glrx2	glutaredoxin 2 (thioltransferase) [Source:MGI Symbol;Acc:MGI:1916617]	0.536465	0.044789	0.301766
ENSMUSG00000018199	protein_coding	Ro60	Ro60, Y RNA binding protein [Source:MGI Symbol;Acc:MGI:106652]	-0.0499525	0.92212	0.986724
ENSMUSG00000019230	protein_coding	Lhx9	LIM homeobox protein 9 [Source:MGI Symbol;Acc:MGI:1316721]
ENSMUSG00000020423	protein_coding	Btg2	BTG anti-proliferation factor 2 [Source:MGI Symbol;Acc:MGI:108384]	0.686072	0.0892	0.434403
ENSMUSG00000023150	protein_coding	Ivns1abp	influenza virus NS1A binding protein [Source:MGI Symbol;Acc:MGI:2152389]	0.025722	0.896886	0.983396
ENSMUSG00000026341	protein_coding	Actr3	ARP3 actin-related protein 3 [Source:MGI Symbol;Acc:MGI:1921367]	-0.166914	0.518433	0.874124
ENSMUSG00000026342	protein_coding	Slc35f5	solute carrier family 35, member F5 [Source:MGI Symbol;Acc:MGI:1921400]	0.0992966	0.655004	0.917118
ENSMUSG00000026343	protein_coding	Gpr39	G protein-coupled receptor 39 [Source:MGI Symbol;Acc:MGI:1918361]	-0.0603607	0.915134	0.985811
ENSMUSG00000026344	protein_coding	Lypd1	Ly6/Plaur domain containing 1 [Source:MGI Symbol;Acc:MGI:1919835]	0.183376	0.785264	0.9557
[truncated: 43,710 more rows]

## Sheet: F versus M moHF
ensembl_gene_id	gene_biotype	external_gene_name	description	log2FoldChange	pvalue	padj
ENSMUSG00000001138	protein_coding	Cnnm3	cyclin M3 [Source:MGI Symbol;Acc:MGI:2151055]	-0.975482	0.0509973	0.294746
ENSMUSG00000001143	protein_coding	Lman2l	lectin, mannose-binding 2-like [Source:MGI Symbol;Acc:MGI:2443010]	-0.400932	0.266847	0.646574
ENSMUSG00000002459	protein_coding	Rgs20	regulator of G-protein signaling 20 [Source:MGI Symbol;Acc:MGI:1929866]
ENSMUSG00000002881	protein_coding	Nab1	Ngfi-A binding protein 1 [Source:MGI Symbol;Acc:MGI:107564]	0.329809	0.147255	0.508878
ENSMUSG00000003134	protein_coding	Tbc1d8	TBC1 domain family, member 8 [Source:MGI Symbol;Acc:MGI:1927225]	-0.191514	0.683084	0.8998
ENSMUSG00000003135	protein_coding	Cnot11	CCR4-NOT transcription complex, subunit 11 [Source:MGI Symbol;Acc:MGI:106580]	0.117086	0.877753
ENSMUSG00000004768	protein_coding	Rab23	RAB23, member RAS oncogene family [Source:MGI Symbol;Acc:MGI:99833]	-0.354743	0.443163	0.779293
ENSMUSG00000005886	protein_coding	Ncoa2	nuclear receptor coactivator 2 [Source:MGI Symbol;Acc:MGI:1276533]	0.312846	0.263067	0.642766
ENSMUSG00000008136	protein_coding	Fhl2	four and a half LIM domains 2 [Source:MGI Symbol;Acc:MGI:1338762]	0.415707	0.831773
ENSMUSG00000016918	protein_coding	Sulf1	sulfatase 1 [Source:MGI Symbol;Acc:MGI:2138563]	0.425685	0.61939
ENSMUSG00000025774	protein_coding	Crisp4	cysteine-rich secretory protein 4 [Source:MGI Symbol;Acc:MGI:1925331]
ENSMUSG00000025776	protein_coding	Crispld1	cysteine-rich secretory protein LCCL domain containing 1 [Source:MGI Symbol;Acc:MGI:1934666]
ENSMUSG00000025777	protein_coding	Gdap1	ganglioside-induced differentiation-associated-protein 1 [Source:MGI Symbol;Acc:MGI:1338002]
ENSMUSG00000025779	protein_coding	Ly96	lymphocyte antigen 96 [Source:MGI Symbol;Acc:MGI:1341909]	0.205389	0.664675	0.893047
ENSMUSG00000025900	protein_coding	Rp1	retinitis pigmentosa 1 (human) [Source:MGI Symbol;Acc:MGI:1341105]
ENSMUSG00000025902	protein_coding	Sox17	SRY (sex determining region Y)-box 17 [Source:MGI Symbol;Acc:MGI:107543]	0.573227	0.651028
ENSMUSG00000025903	protein_coding	Lypla1	lysophospholipase 1 [Source:MGI Symbol;Acc:MGI:1344588]	0.398223	0.0212683	0.174864
ENSMUSG00000025905	protein_coding	Oprk1	opioid receptor, kappa 1 [Source:MGI Symbol;Acc:MGI:97439]
ENSMUSG00000025907	protein_coding	Rb1cc1	RB1-inducible coiled-coil 1 [Source:MGI Symbol;Acc:MGI:1341850]	0.0473047	0.85814	0.961019
ENSMUSG00000025909	protein_coding	Sntg1	syntrophin, gamma 1 [Source:MGI Symbol;Acc:MGI:1918346]	-0.902026	0.659178
ENSMUSG00000025911	protein_coding	Adhfe1	alcohol dehydrogenase, iron containing, 1 [Source:MGI Symbol;Acc:MGI:1923437]	0.177261	0.420285	0.763768
ENSMUSG00000025912	protein_coding	Mybl1	myeloblastosis oncogene-like 1 [Source:MGI Symbol;Acc:MGI:99925]	0.0491968	0.981017
ENSMUSG00000025915	protein_coding	Sgk3	serum/glucocorticoid regulated kinase 3 [Source:MGI Symbol;Acc:MGI:2182368]	-0.117687	0.752847	0.929213
ENSMUSG00000025916	protein_coding	Ppp1r42	protein phosphatase 1, regulatory subunit 42 [Source:MGI Symbol;Acc:MGI:1921138]	-0.0951997	0.978508
ENSMUSG00000025917	protein_coding	Cops5	COP9 signalosome subunit 5 [Source:MGI Symbol;Acc:MGI:1349415]	0.159287	0.42729	0.768861
ENSMUSG00000025920	protein_coding	Stau2	staufen double-stranded RNA binding protein 2 [Source:MGI Symbol;Acc:MGI:1352508]	0.21244	0.679361
ENSMUSG00000025921	protein_coding	Rdh10	retinol dehydrogenase 10 (all-trans) [Source:MGI Symbol;Acc:MGI:1924238]	-0.336121	0.197681	0.578721
ENSMUSG00000025925	protein_coding	Terf1	telomeric repeat binding factor 1 [Source:MGI Symbol;Acc:MGI:109634]	0.0684353	0.838592	0.954361
ENSMUSG00000025927	protein_coding	Tfap2b	transcription factor AP-2 beta [Source:MGI Symbol;Acc:MGI:104672]
ENSMUSG00000025929	protein_coding	Il17a	interleukin 17A [Source:MGI Symbol;Acc:MGI:107364]
ENSMUSG00000025930	protein_coding	Msc	musculin [Source:MGI Symbol;Acc:MGI:1333884]	1.80014	0.500491
ENSMUSG00000025931	protein_coding	Paqr8	progestin and adipoQ receptor family member VIII [Source:MGI Symbol;Acc:MGI:1921479]	0.819163	0.75194
ENSMUSG00000025932	protein_coding	Eya1	EYA transcriptional coactivator and phosphatase 1 [Source:MGI Symbol;Acc:MGI:109344]
ENSMUSG00000025933	protein_coding	Tmem14a	transmembrane protein 14A [Source:MGI Symbol;Acc:MGI:1922962]	0.738773	0.136053	0.489333
ENSMUSG00000025934	protein_coding	Gsta3	glutathione S-transferase, alpha 3 [Source:MGI Symbol;Acc:MGI:95856]	0.375447	0.017811	0.157249
ENSMUSG00000025935	protein_coding	Tram1	translocating chain-associating membrane protein 1 [Source:MGI Symbol;Acc:MGI:1919515]	0.107729	0.530019	0.829189
ENSMUSG00000025936	transcribed_unprocessed_pseudogene	Gm4956	predicted gene 4956 [Source:MGI Symbol;Acc:MGI:3647976]	3.10441	6.5897e-06
ENSMUSG00000025937	protein_coding	Lactb2	lactamase, beta 2 [Source:MGI Symbol;Acc:MGI:2442551]	0.874045	3.14519e-05	0.0013122
ENSMUSG00000025938	protein_coding	Slco5a1	solute carrier organic anion transporter family, member 5A1 [Source:MGI Symbol;Acc:MGI:2443431]	-0.0951997	0.978508
ENSMUSG00000025939	protein_coding	Ube2w	ubiquitin-conjugating enzyme E2W (putative) [Source:MGI Symbol;Acc:MGI:1914049]	0.424892	0.115694	0.451402
ENSMUSG00000025940	protein_coding	Tmem70	transmembrane protein 70 [Source:MGI Symbol;Acc:MGI:1915068]	0.721697	7.07925e-05	0.00259187
ENSMUSG00000026058	protein_coding	Khdrbs2	KH domain containing, RNA binding, signal transduction associated 2 [Source:MGI Symbol;Acc:MGI:2159649]
ENSMUSG00000026063	protein_coding	Pih1d3	PIH1 domain containing 3 [Source:MGI Symbol;Acc:MGI:1921958]
ENSMUSG00000026064	protein_coding	Ptp4a1	protein tyrosine phosphatase 4a1 [Source:MGI Symbol;Acc:MGI:1277096]	0.31181	0.171157	0.546048
ENSMUSG00000026123	protein_coding	Plekhb2	pleckstrin homology domain containing, family B (evectins) member 2 [Source:MGI Symbol;Acc:MGI:2385825]	0.159113	0.613821	0.868861
ENSMUSG00000026124	protein_coding	Cfc1	cripto, FRL-1, cryptic family 1 [Source:MGI Symbol;Acc:MGI:109448]
ENSMUSG00000026125	protein_coding	Prss39	protease, serine 39 [Source:MGI Symbol;Acc:MGI:1270856]
ENSMUSG00000026126	protein_coding	Ptpn18	protein tyrosine phosphatase, non-receptor type 18 [Source:MGI Symbol;Acc:MGI:108410]	0.140589	0.810621
ENSMUSG00000026127	protein_coding	Imp4	IMP4, U3 small nucleolar ribonucleoprotein [Source:MGI Symbol;Acc:MGI:106572]	0.0210476	0.926369	0.979204
ENSMUSG00000026131	protein_coding	Dst	dystonin [Source:MGI Symbol;Acc:MGI:104627]	0.602829	0.0344808	0.236101
ENSMUSG00000026134	protein_coding	Prim2	DNA primase, p58 subunit [Source:MGI Symbol;Acc:MGI:97758]	0.779163	0.224141
ENSMUSG00000026141	protein_coding	Col19a1	collagen, type XIX, alpha 1 [Source:MGI Symbol;Acc:MGI:1095415]
ENSMUSG00000026147	protein_coding	Col9a1	collagen, type IX, alpha 1 [Source:MGI Symbol;Acc:MGI:88465]
ENSMUSG00000026153	protein_coding	Fam135a	family with sequence similarity 135, member A [Source:MGI Symbol;Acc:MGI:1915437]	0.925085	0.00963343	0.107078
ENSMUSG00000026154	protein_coding	Sdhaf4	succinate dehydrogenase complex assembly factor 4 [Source:MGI Symbol;Acc:MGI:1915252]	-0.131856	0.677681	0.898551
ENSMUSG00000026155	protein_coding	Smap1	small ArfGAP 1 [Source:MGI Symbol;Acc:MGI:2138261]	0.1656	0.579844	0.856093
ENSMUSG00000026156	protein_coding	B3gat2	beta-1,3-glucuronyltransferase 2 (glucuronosyltransferase S) [Source:MGI Symbol;Acc:MGI:2389490]	0.46741	0.163309	0.534882
ENSMUSG00000026158	protein_coding	Ogfrl1	opioid growth factor receptor-like 1 [Source:MGI Symbol;Acc:MGI:1917405]	-0.0443314	0.921892	0.978833
ENSMUSG00000028033	protein_coding	Kcnq5	potassium voltage-gated channel, subfamily Q, member 5 [Source:MGI Symbol;Acc:MGI:1924937]	-0.0951997	0.978508
ENSMUSG00000032719	protein_coding	Sbspon	somatomedin B and thrombospondin, type 1 domain containing [Source:MGI Symbol;Acc:MGI:2684952]	0.770585	0.812576
ENSMUSG00000032769	protein_coding	Trpa1	transient receptor potential cation channel, subfamily A, member 1 [Source:MGI Symbol;Acc:MGI:3522699]
ENSMUSG00000033569	protein_coding	Adgrb3	adhesion G protein-coupled receptor B3 [Source:MGI Symbol;Acc:MGI:2441837]	1.05282	0.289134
ENSMUSG00000033740	protein_coding	St18	suppression of tumorigenicity 18 [Source:MGI Symbol;Acc:MGI:2446700]	-0.0951997	0.978508
ENSMUSG00000033774	protein_coding	Npbwr1	neuropeptides B/W receptor 1 [Source:MGI Symbol;Acc:MGI:891989]
ENSMUSG00000033793	protein_coding	Atp6v1h	ATPase, H+ transporting, lysosomal V1 subunit H [Source:MGI Symbol;Acc:MGI:1914864]	0.253014	0.222588	0.603388
ENSMUSG00000033813	protein_coding	Tcea1	transcription elongation factor A (SII) 1 [Source:MGI Symbol;Acc:MGI:1196624]	0.628381	0.00574243	0.0757495
ENSMUSG00000033845	protein_coding	Mrpl15	mitochondrial ribosomal protein L15 [Source:MGI Symbol;Acc:MGI:1351639]	-0.244061	0.200337	0.580914
ENSMUSG00000037503	protein_coding	Fam168b	family with sequence similarity 168, member B [Source:MGI Symbol;Acc:MGI:2448487]	-0.309952	0.360117	0.72819
ENSMUSG00000037509	protein_coding	Arhgef4	Rho guanine nucleotide exchange factor (GEF) 4 [Source:MGI Symbol;Acc:MGI:2442507]	0.412814	0.750198
ENSMUSG00000037529	protein_coding	Prss40	protease, serine 40 [Source:MGI Symbol;Acc:MGI:1270857]
ENSMUSG00000041670	protein_coding	Rims1	regulating synaptic membrane exocytosis 1 [Source:MGI Symbol;Acc:MGI:2152971]
ENSMUSG00000041722	protein_coding	Khdc1c	KH domain containing 1C [Source:MGI Symbol;Acc:MGI:3583007]
ENSMUSG00000041779	protein_coding	Tram2	translocating chain-associating membrane protein 2 [Source:MGI Symbol;Acc:MGI:1924817]	0.402724	0.246491	0.627237
ENSMUSG00000041809	protein_coding	Efhc1	EF-hand domain (C-terminal) containing 1 [Source:MGI Symbol;Acc:MGI:1919127]	0.265084	0.918942
ENSMUSG00000041859	protein_coding	Mcm3	minichromosome maintenance complex component 3 [Source:MGI Symbol;Acc:MGI:101845]	0.199359	0.727917
ENSMUSG00000041872	protein_coding	Il17f	interleukin 17F [Source:MGI Symbol;Acc:MGI:2676631]	0.374076	0.80937
ENSMUSG00000042111	protein_coding	Ccdc115	coiled-coil domain containing 115 [Source:MGI Symbol;Acc:MGI:1916918]	-0.15108	0.709401	0.91288
ENSMUSG00000042182	protein_coding	Bend6	BEN domain containing 6 [Source:MGI Symbol;Acc:MGI:2444572]	1.78452	0.609256
ENSMUSG00000042197	protein_coding	Zfp451	zinc finger protein 451 [Source:MGI Symbol;Acc:MGI:2137896]	0.896381	0.0468675	0.281959
ENSMUSG00000042215	protein_coding	Bag2	BCL2-associated athanogene 2 [Source:MGI Symbol;Acc:MGI:1891254]	0.948063	0.0970526
ENSMUSG00000042414	protein_coding	Prdm14	PR domain containing 14 [Source:MGI Symbol;Acc:MGI:3588194]
ENSMUSG00000042501	protein_coding	Cpa6	carboxypeptidase A6 [Source:MGI Symbol;Acc:MGI:3045348]	-1.42245	0.389528
ENSMUSG00000042596	protein_coding	Tfap2d	transcription factor AP-2, delta [Source:MGI Symbol;Acc:MGI:2153466]
ENSMUSG00000042686	protein_coding	Jph1	junctophilin 1 [Source:MGI Symbol;Acc:MGI:1891495]	-2.25212	0.247012
ENSMUSG00000043716	protein_coding	Rpl7	ribosomal protein L7 [Source:MGI Symbol;Acc:MGI:98073]	-0.494827	0.00816888	0.0973106
ENSMUSG00000043760	protein_coding	Pkhd1	polycystic kidney and hepatic disease 1 [Source:MGI Symbol;Acc:MGI:2155808]	-0.4371	0.284549	0.665555
ENSMUSG00000045174	protein_coding	Amer3	APC membrane recruitment 3 [Source:MGI Symbol;Acc:MGI:3026939]
ENSMUSG00000045210	protein_coding	Vcpip1	valosin containing protein (p97)/p47 complex interacting protein 1 [Source:MGI Symbol;Acc:MGI:1917925]	0.415181	0.183544	0.561524
ENSMUSG00000045815	antisense	1700101I19Rik	RIKEN cDNA 1700101I19 gene [Source:MGI Symbol;Acc:MGI:1920839]
ENSMUSG00000046101	protein_coding	Mcmdc2	minichromosome maintenance domain containing 2 [Source:MGI Symbol;Acc:MGI:3045334]	-0.132482	0.899832
ENSMUSG00000046334	processed_pseudogene	Gm6195	predicted pseudogene 6195 [Source:MGI Symbol;Acc:MGI:3647661]
ENSMUSG00000048411	protein_coding	Gm597	predicted gene 597 [Source:MGI Symbol;Acc:MGI:2685443]
ENSMUSG00000048538	processed_pseudogene	Gm9826	predicted gene 9826 [Source:MGI Symbol;Acc:MGI:3642725]	-0.0951997	0.978508
ENSMUSG00000048874	protein_coding	Phf3	PHD finger protein 3 [Source:MGI Symbol;Acc:MGI:2446126]	-0.0712974	0.832855	0.953404
ENSMUSG00000048960	protein_coding	Prex2	phosphatidylinositol-3,4,5-trisphosphate-dependent Rac exchange factor 2 [Source:MGI Symbol;Acc:MGI:1923385]	-0.058478	0.899402	0.972654
ENSMUSG00000050217	protein_coding	Lgsn	lengsin, lens protein with glutamine synthetase domain [Source:MGI Symbol;Acc:MGI:2672844]
ENSMUSG00000051285	protein_coding	Pcmtd1	protein-L-isoaspartate (D-aspartate) O-methyltransferase domain containing 1 [Source:MGI Symbol;Acc:MGI:2441773]	0.312518	0.0806981	0.379383
ENSMUSG00000051951	protein_coding	Xkr4	X-linked Kx blood group related 4 [Source:MGI Symbol;Acc:MGI:3528744]
ENSMUSG00000053185	lincRNA	Gm9898	predicted gene 9898 [Source:MGI Symbol;Acc:MGI:3642391]
ENSMUSG00000054493	antisense	Gm9947	predicted gene 9947 [Source:MGI Symbol;Acc:MGI:3642739]	0.509397	0.82364
ENSMUSG00000056763	protein_coding	Cspp1	centrosome and spindle pole associated protein 1 [Source:MGI Symbol;Acc:MGI:2681832]	-0.19257	0.602671	0.864728
ENSMUSG00000057715	protein_coding	A830018L16Rik	RIKEN cDNA A830018L16 gene [Source:MGI Symbol;Acc:MGI:2444149]	-0.611513	0.846268
ENSMUSG00000058590	processed_pseudogene	Gm6462	predicted gene 6462 [Source:MGI Symbol;Acc:MGI:3647053]
ENSMUSG00000061024	protein_coding	Rrs1	ribosome biogenesis regulator 1 [Source:MGI Symbol;Acc:MGI:1929721]	0.82399	0.0317763	0.223381
ENSMUSG00000062588	processed_pseudogene	Gm6104	predicted gene 6104 [Source:MGI Symbol;Acc:MGI:3648587]	1.24987	0.7222
ENSMUSG00000064433	misc_RNA	Gm25586	predicted gene, 25586 [Source:MGI Symbol;Acc:MGI:5455363]
ENSMUSG00000064601	snRNA	Gm25634	predicted gene, 25634 [Source:MGI Symbol;Acc:MGI:5455411]
ENSMUSG00000064688	snRNA	Gm25814	predicted gene, 25814 [Source:MGI Symbol;Acc:MGI:5455591]
ENSMUSG00000064842	snRNA	Gm26206	predicted gene, 26206 [Source:MGI Symbol;Acc:MGI:5455983]
ENSMUSG00000065223	snRNA	Gm25792	predicted gene, 25792 [Source:MGI Symbol;Acc:MGI:5455569]
ENSMUSG00000065260	snRNA	Gm23453	predicted gene, 23453 [Source:MGI Symbol;Acc:MGI:5453230]
ENSMUSG00000065405	miRNA	Mir30a	microRNA 30a [Source:MGI Symbol;Acc:MGI:2676907]
ENSMUSG00000065480	miRNA	Mir133b	microRNA 133b [Source:MGI Symbol;Acc:MGI:3618720]
ENSMUSG00000065559	miRNA	Mir206	microRNA 206 [Source:MGI Symbol;Acc:MGI:2676881]
ENSMUSG00000065567	miRNA	Mir30c-2	microRNA 30c-2 [Source:MGI Symbol;Acc:MGI:3619048]
ENSMUSG00000065625	snRNA	Gm24765	predicted gene, 24765 [Source:MGI Symbol;Acc:MGI:5454542]
ENSMUSG00000066693	processed_pseudogene	Gm7493	predicted gene 7493 [Source:MGI Symbol;Acc:MGI:3643471]
ENSMUSG00000067736	unprocessed_pseudogene	Gm10222	predicted gene 10222 [Source:MGI Symbol;Acc:MGI:3642643]
ENSMUSG00000067750	protein_coding	Khdc1a	KH domain containing 1A [Source:MGI Symbol;Acc:MGI:2676610]
ENSMUSG00000067773	protein_coding	Defb41	defensin beta 41 [Source:MGI Symbol;Acc:MGI:1924923]
ENSMUSG00000067780	protein_coding	Pi15	peptidase inhibitor 15 [Source:MGI Symbol;Acc:MGI:1934659]	-0.575125	0.756581
ENSMUSG00000067795	protein_coding	4930444P10Rik	RIKEN cDNA 4930444P10 gene [Source:MGI Symbol;Acc:MGI:1923049]	-0.963098	0.732055
ENSMUSG00000067813	protein_coding	Xkr9	X-linked Kx blood group related 9 [Source:MGI Symbol;Acc:MGI:2686466]	0.718732	0.0380725	0.251295
ENSMUSG00000067851	protein_coding	Arfgef1	ADP-ribosylation factor guanine nucleotide-exchange factor 1(brefeldin A-inhibited) [Source:MGI Symbol;Acc:MGI:2442988]	0.299174	0.171065	0.546048
ENSMUSG00000067879	protein_coding	Vxn	vexin [Source:MGI Symbol;Acc:MGI:1924232]	1.78452	0.609256
ENSMUSG00000069620	processed_pseudogene	Gm5250	predicted gene 5250 [Source:MGI Symbol;Acc:MGI:3647667]
ENSMUSG00000070175	snRNA	Gm24162	predicted gene, 24162 [Source:MGI Symbol;Acc:MGI:5453939]
ENSMUSG00000070960	processed_pseudogene	Gm19680	predicted gene, 19680 [Source:MGI Symbol;Acc:MGI:5011865]
ENSMUSG00000070977	unprocessed_pseudogene	Defb44-ps	defensin beta 44, pseudogene [Source:MGI Symbol;Acc:MGI:3646526]
ENSMUSG00000073722	protein_coding	4931408C20Rik	RIKEN cDNA 4931408C20 gene [Source:MGI Symbol;Acc:MGI:3588222]
ENSMUSG00000073725	protein_coding	Lmbrd1	LMBR1 domain containing 1 [Source:MGI Symbol;Acc:MGI:1915671]	0.258484	0.202183	0.583332
ENSMUSG00000073730	protein_coding	Ppp1r14bl	protein phosphatase 1, regulatory inhibitor subunit 14B like [Source:MGI Symbol;Acc:MGI:1914005]
ENSMUSG00000073735	protein_coding	Defb18	defensin beta 18 [Source:MGI Symbol;Acc:MGI:3648148]
ENSMUSG00000073737	processed_pseudogene	Gm10566	predicted gene 10566 [Source:MGI Symbol;Acc:MGI:3642220]
ENSMUSG00000076135	miRNA	Gm24276	predicted gene, 24276 [Source:MGI Symbol;Acc:MGI:5454053]
ENSMUSG00000077231	snoRNA	Gm25096	predicted gene, 25096 [Source:MGI Symbol;Acc:MGI:5454873]
ENSMUSG00000077244	snoRNA	Gm23274	predicted gene, 23274 [Source:MGI Symbol;Acc:MGI:5453051]
ENSMUSG00000077314	snoRNA	Gm24171	predicted gene, 24171 [Source:MGI Symbol;Acc:MGI:5453948]
ENSMUSG00000077318	snoRNA	Gm24173	predicted gene, 24173 [Source:MGI Symbol;Acc:MGI:5453950]
ENSMUSG00000077368	snoRNA	Gm26273	predicted gene, 26273 [Source:MGI Symbol;Acc:MGI:5456050]
ENSMUSG00000077377	snoRNA	Gm25168	predicted gene, 25168 [Source:MGI Symbol;Acc:MGI:5454945]
ENSMUSG00000077463	snoRNA	Gm26418	predicted gene, 26418 [Source:MGI Symbol;Acc:MGI:5456195]
ENSMUSG00000077664	snoRNA	Gm26145	predicted gene, 26145 [Source:MGI Symbol;Acc:MGI:5455922]
ENSMUSG00000079658	protein_coding	Eloc	elongin C [Source:MGI Symbol;Acc:MGI:1915173]	0.29525	0.245125	0.625602
ENSMUSG00000079671	processed_transcript	2610203C22Rik	RIKEN cDNA 2610203C22 gene [Source:MGI Symbol;Acc:MGI:1919731]	0.40473	0.199822	0.580305
ENSMUSG00000080391	miRNA	Gm23785	predicted gene, 23785 [Source:MGI Symbol;Acc:MGI:5453562]
ENSMUSG00000080625	miRNA	Gm22679	predicted gene, 22679 [Source:MGI Symbol;Acc:MGI:5452456]
ENSMUSG00000080849	processed_pseudogene	Gm15702	predicted gene 15702 [Source:MGI Symbol;Acc:MGI:3783142]
ENSMUSG00000081201	processed_pseudogene	Smt3h2-ps4	SMT3 suppressor of mif two 3 homolog 2, pseudogene 4 (S. cerevisiae) [Source:MGI Symbol;Acc:MGI:2149598]
ENSMUSG00000081402	processed_pseudogene	Gm15455	predicted gene 15455 [Source:MGI Symbol;Acc:MGI:3705563]
ENSMUSG00000081417	processed_pseudogene	Gm15603	predicted gene 15603 [Source:MGI Symbol;Acc:MGI:3783050]
ENSMUSG00000081441	processed_pseudogene	Gm6161	predicted gene 6161 [Source:MGI Symbol;Acc:MGI:3644104]	-0.610386	0.838581
ENSMUSG00000081557	processed_pseudogene	Gm5697	predicted gene 5697 [Source:MGI Symbol;Acc:MGI:3649021]	-0.126544	0.941035
ENSMUSG00000082159	processed_pseudogene	Gm7910	predicted gene 7910 [Source:MGI Symbol;Acc:MGI:3645646]
ENSMUSG00000082193	processed_pseudogene	Rpl5-ps1	ribosomal protein L5, pseudogene 1 [Source:MGI Symbol;Acc:MGI:3647110]
ENSMUSG00000082935	processed_pseudogene	Gm7658	predicted gene 7658 [Source:MGI Symbol;Acc:MGI:3648029]
ENSMUSG00000083422	processed_pseudogene	Gm15604	predicted gene 15604 [Source:MGI Symbol;Acc:MGI:3783051]
ENSMUSG00000084353	processed_pseudogene	Gm15452	predicted gene 15452 [Source:MGI Symbol;Acc:MGI:3768636]
ENSMUSG00000084506	snRNA	Gm23792	predicted gene, 23792 [Source:MGI Symbol;Acc:MGI:5453569]
ENSMUSG00000084668	snoRNA	Gm24633	predicted gene, 24633 [Source:MGI Symbol;Acc:MGI:5454410]
ENSMUSG00000084740	snRNA	Gm25294	predicted gene, 25294 [Source:MGI Symbol;Acc:MGI:5455071]
ENSMUSG00000085079	protein_coding	Khdc1b	KH domain containing 1B [Source:MGI Symbol;Acc:MGI:2138477]
ENSMUSG00000085125	antisense	Gm16070	predicted gene 16070 [Source:MGI Symbol;Acc:MGI:3801761]
ENSMUSG00000085507	unprocessed_pseudogene	Gm2709	predicted gene 2709 [Source:MGI Symbol;Acc:MGI:3780878]
ENSMUSG00000085623	antisense	Gm16041	predicted gene 16041 [Source:MGI Symbol;Acc:MGI:3801909]	0.307033	0.903751
ENSMUSG00000085679	processed_pseudogene	Gm16328	predicted gene 16328 [Source:MGI Symbol;Acc:MGI:3840127]
ENSMUSG00000086194	unprocessed_pseudogene	Gm16329	predicted gene 16329 [Source:MGI Symbol;Acc:MGI:3840126]
ENSMUSG00000086195	processed_pseudogene	Gm6152	predicted gene 6152 [Source:MGI Symbol;Acc:MGI:3648859]
ENSMUSG00000086235	processed_pseudogene	Gm16284	predicted gene 16284 [Source:MGI Symbol;Acc:MGI:3826541]
ENSMUSG00000086240	processed_pseudogene	Gm7846	predicted gene 7846 [Source:MGI Symbol;Acc:MGI:3645212]
ENSMUSG00000086726	processed_pseudogene	Gm9458	predicted gene 9458 [Source:MGI Symbol;Acc:MGI:3779868]
ENSMUSG00000086727	protein_coding	4931428L18Rik	RIKEN cDNA 4931428L18 gene [Source:MGI Symbol;Acc:MGI:1918238]
ENSMUSG00000087199	antisense	Gm15818	predicted gene 15818 [Source:MGI Symbol;Acc:MGI:3801960]
ENSMUSG00000087247	protein_coding	Alkal1	ALK and LTK ligand 1 [Source:MGI Symbol;Acc:MGI:3645495]
ENSMUSG00000087782	snRNA	Gm23169	predicted gene, 23169 [Source:MGI Symbol;Acc:MGI:5452946]
ENSMUSG00000088000	snRNA	Gm25493	predicted gene, 25493 [Source:MGI Symbol;Acc:MGI:5455270]
ENSMUSG00000088111	snoRNA	Gm24064	predicted gene, 24064 [Source:MGI Symbol;Acc:MGI:5453841]
ENSMUSG00000088153	misc_RNA	Gm26348	predicted gene, 26348 [Source:MGI Symbol;Acc:MGI:5456125]
ENSMUSG00000088159	snoRNA	Gm26345	predicted gene, 26345 [Source:MGI Symbol;Acc:MGI:5456122]
ENSMUSG00000088333	snRNA	Gm27396	predicted gene, 27396 [Source:MGI Symbol;Acc:MGI:5530778]
ENSMUSG00000088585	snoRNA	Gm22963	predicted gene, 22963 [Source:MGI Symbol;Acc:MGI:5452740]
ENSMUSG00000088620	snRNA	Gm23032	predicted gene, 23032 [Source:MGI Symbol;Acc:MGI:5452809]
ENSMUSG00000088750	snRNA	Gm24901	predicted gene, 24901 [Source:MGI Symbol;Acc:MGI:5454678]
ENSMUSG00000088800	snoRNA	Gm24075	predicted gene, 24075 [Source:MGI Symbol;Acc:MGI:5453852]
ENSMUSG00000088829	snoRNA	Gm25227	predicted gene, 25227 [Source:MGI Symbol;Acc:MGI:5455004]
ENSMUSG00000088858	snoRNA	Gm24723	predicted gene, 24723 [Source:MGI Symbol;Acc:MGI:5454500]
ENSMUSG00000088916	snRNA	Gm22607	predicted gene, 22607 [Source:MGI Symbol;Acc:MGI:5452384]
ENSMUSG00000088943	misc_RNA	Gm23259	predicted gene, 23259 [Source:MGI Symbol;Acc:MGI:5453036]
ENSMUSG00000089358	misc_RNA	Gm25491	predicted gene, 25491 [Source:MGI Symbol;Acc:MGI:5455268]
ENSMUSG00000089395	misc_RNA	Gm23024	predicted gene, 23024 [Source:MGI Symbol;Acc:MGI:5452801]
ENSMUSG00000089489	snRNA	Gm24732	predicted gene, 24732 [Source:MGI Symbol;Acc:MGI:5454509]
ENSMUSG00000089534	snoRNA	Gm25166	predicted gene, 25166 [Source:MGI Symbol;Acc:MGI:5454943]
ENSMUSG00000089553	snoRNA	Gm24176	predicted gene, 24176 [Source:MGI Symbol;Acc:MGI:5453953]
ENSMUSG00000089699	antisense	Gm1992	predicted gene 1992 [Source:MGI Symbol;Acc:MGI:3780162]
ENSMUSG00000089787	antisense	Gm15825	predicted gene 15825 [Source:MGI Symbol;Acc:MGI:3801887]
ENSMUSG00000089914	antisense	4930486I03Rik	RIKEN cDNA 4930486I03 gene [Source:MGI Symbol;Acc:MGI:1922278]
ENSMUSG00000089982	antisense	Gm7568	predicted gene 7568 [Source:MGI Symbol;Acc:MGI:3649156]	-0.0951997	0.978508
ENSMUSG00000090031	antisense	4732440D04Rik	RIKEN cDNA 4732440D04 gene [Source:MGI Symbol;Acc:MGI:3604103]	-1.55315	0.140023
ENSMUSG00000090142	processed_pseudogene	Gm15795	predicted gene 15795 [Source:MGI Symbol;Acc:MGI:3802035]
ENSMUSG00000091020	processed_pseudogene	Gm5828	predicted gene 5828 [Source:MGI Symbol;Acc:MGI:3644176]
ENSMUSG00000091305	processed_pseudogene	Gm17100	predicted gene 17100 [Source:MGI Symbol;Acc:MGI:4937927]
ENSMUSG00000091318	protein_coding	Gm5415	predicted gene 5415 [Source:MGI Symbol;Acc:MGI:3644687]
ENSMUSG00000091665	processed_pseudogene	Gm17101	predicted gene 17101 [Source:MGI Symbol;Acc:MGI:4937928]
ENSMUSG00000092083	protein_coding	Kcnb2	potassium voltage gated channel, Shab-related subfamily, member 2 [Source:MGI Symbol;Acc:MGI:99632]
ENSMUSG00000092852	miRNA	Mir5103	microRNA 5103 [Source:MGI Symbol;Acc:MGI:4950423]
ENSMUSG00000093015	miRNA	Gm22463	predicted gene, 22463 [Source:MGI Symbol;Acc:MGI:5452240]
ENSMUSG00000093178	snoRNA	Snord87	small nucleolar RNA, C/D box 87 [Source:MGI Symbol;Acc:MGI:2387894]
ENSMUSG00000093864	snRNA	Gm22633	predicted gene, 22633 [Source:MGI Symbol;Acc:MGI:5452410]
ENSMUSG00000093963	unprocessed_pseudogene	Gm21909	predicted gene, 21909 [Source:MGI Symbol;Acc:MGI:5434073]
ENSMUSG00000093970	miRNA	Gm23358	predicted gene, 23358 [Source:MGI Symbol;Acc:MGI:5453135]
ENSMUSG00000094215	processed_pseudogene	Gm6489	predicted gene 6489 [Source:MGI Symbol;Acc:MGI:3646684]
ENSMUSG00000094436	processed_pseudogene	Gm16327	predicted gene 16327 [Source:MGI Symbol;Acc:MGI:3840125]
ENSMUSG00000094926	processed_pseudogene	Gm16533	predited gene 16533 [Source:MGI Symbol;Acc:MGI:4410373]
ENSMUSG00000094979	snRNA	Gm25253	predicted gene, 25253 [Source:MGI Symbol;Acc:MGI:5455030]
ENSMUSG00000095256	rRNA	n-R5s209	nuclear encoded rRNA 5S 209 [Source:MGI Symbol;Acc:MGI:4422074]
ENSMUSG00000095780	snRNA	Gm24674	predicted gene, 24674 [Source:MGI Symbol;Acc:MGI:5454451]
ENSMUSG00000095853	miRNA	Gm22616	predicted gene, 22616 [Source:MGI Symbol;Acc:MGI:5452393]
ENSMUSG00000096126	snRNA	Gm22307	predicted gene, 22307 [Source:MGI Symbol;Acc:MGI:5452084]
ENSMUSG00000096375	unprocessed_pseudogene	Gm7094	predicted pseudogene 7094 [Source:MGI Symbol;Acc:MGI:3648114]
ENSMUSG00000096829	miRNA	Gm23771	predicted gene, 23771 [Source:MGI Symbol;Acc:MGI:5453548]
ENSMUSG00000096866	snRNA	Gm22260	predicted gene, 22260 [Source:MGI Symbol;Acc:MGI:5452037]
ENSMUSG00000096992	processed_transcript	Gm26788	predicted gene, 26788 [Source:MGI Symbol;Acc:MGI:5477282]	1.24987	0.7222
ENSMUSG00000097171	lincRNA	Gm17644	predicted gene, 17644 [Source:MGI Symbol;Acc:MGI:4937278]	-0.0951997	0.978508
ENSMUSG00000097628	processed_pseudogene	Gm2383	predicted gene 2383 [Source:MGI Symbol;Acc:MGI:3780551]	-0.0951997	0.978508
ENSMUSG00000097642	processed_pseudogene	Gm26866	predicted gene, 26866 [Source:MGI Symbol;Acc:MGI:5477360]
ENSMUSG00000097670	processed_pseudogene	Gm26607	predicted gene, 26607 [Source:MGI Symbol;Acc:MGI:5477101]
ENSMUSG00000097711	processed_pseudogene	Gm5523	predicted pseudogene 5523 [Source:MGI Symbol;Acc:MGI:3649089]	0.769035	0.82638
ENSMUSG00000097744	lincRNA	D030040B21Rik	RIKEN cDNA D030040B21 gene [Source:MGI Symbol;Acc:MGI:4437728]
ENSMUSG00000097797	lincRNA	Gm26901	predicted gene, 26901 [Source:MGI Symbol;Acc:MGI:5477395]	-0.157932	0.938724
ENSMUSG00000097893	antisense	1700034P13Rik	RIKEN cDNA 1700034P13 gene [Source:MGI Symbol;Acc:MGI:1920581]	-0.370329	0.565334
ENSMUSG00000097920	processed_pseudogene	Gm7784	predicted gene 7784 [Source:MGI Symbol;Acc:MGI:3645448]
ENSMUSG00000097934	lincRNA	6720483E21Rik	RIKEN cDNA 6720483E21 gene [Source:MGI Symbol;Acc:MGI:1924991]
ENSMUSG00000097970	lincRNA	Gm27028	predicted gene, 27028 [Source:MGI Symbol;Acc:MGI:5504143]	1.55468	0.61792
ENSMUSG00000098104	processed_pseudogene	Gm6085	predicted gene 6085 [Source:MGI Symbol;Acc:MGI:3646770]	-0.0951997	0.978508
ENSMUSG00000098163	processed_pseudogene	Gm6216	predicted gene 6216 [Source:MGI Symbol;Acc:MGI:3647030]
ENSMUSG00000098201	processed_pseudogene	Gm26983	predicted gene, 26983 [Source:MGI Symbol;Acc:MGI:5504098]
ENSMUSG00000098234	lincRNA	Snhg6	small nucleolar RNA host gene 6 [Source:MGI Symbol;Acc:MGI:1921074]	-0.274785	0.583019	0.85729
ENSMUSG00000098529	rRNA	Gm27362	predicted gene, 27362 [Source:MGI Symbol;Acc:MGI:5530744]
ENSMUSG00000098555	miRNA	Mir6341	microRNA 6341 [Source:MGI Symbol;Acc:MGI:5530644]
ENSMUSG00000098883	miRNA	Gm27430	predicted gene, 27430 [Source:MGI Symbol;Acc:MGI:5530812]
ENSMUSG00000099032	protein_coding	Tcf24	transcription factor 24 [Source:MGI Symbol;Acc:MGI:3780500]	-4.11932	0.000880968
ENSMUSG00000099183	miRNA	Gm27881	predicted gene, 27881 [Source:MGI Symbol;Acc:MGI:5531263]
ENSMUSG00000099257	miRNA	Mir6342	microRNA 6342 [Source:MGI Symbol;Acc:MGI:5530650]
ENSMUSG00000099343	antisense	Gm28836	predicted gene 28836 [Source:MGI Symbol;Acc:MGI:5579542]	1.09862	0.410922
ENSMUSG00000099382	processed_pseudogene	Gm28631	predicted gene 28631 [Source:MGI Symbol;Acc:MGI:5579337]
ENSMUSG00000099392	lincRNA	Gm29414	predicted gene 29414 [Source:MGI Symbol;Acc:MGI:5580120]
ENSMUSG00000099433	processed_pseudogene	Gm28344	predicted gene 28344 [Source:MGI Symbol;Acc:MGI:5579050]
ENSMUSG00000099458	processed_pseudogene	Gm19123	predicted gene, 19123 [Source:MGI Symbol;Acc:MGI:5011308]
ENSMUSG00000099473	transcribed_unprocessed_pseudogene	Gm18775	predicted gene, 18775 [Source:MGI Symbol;Acc:MGI:5010960]
ENSMUSG00000099492	processed_pseudogene	Gm5525	predicted gene 5525 [Source:MGI Symbol;Acc:MGI:3646042]
ENSMUSG00000099498	lincRNA	Gm29283	predicted gene 29283 [Source:MGI Symbol;Acc:MGI:5579989]
ENSMUSG00000099503	lincRNA	Gm28822	predicted gene 28822 [Source:MGI Symbol;Acc:MGI:5579528]
ENSMUSG00000099591	processed_pseudogene	Gm17969	predicted gene, 17969 [Source:MGI Symbol;Acc:MGI:5010154]
ENSMUSG00000099692	processed_pseudogene	Gm5696	predicted gene 5696 [Source:MGI Symbol;Acc:MGI:3647717]
ENSMUSG00000099714	processed_pseudogene	Gm20587	predicted gene, 20587 [Source:MGI Symbol;Acc:MGI:5295693]
ENSMUSG00000099796	processed_pseudogene	Gm7893	predicted gene 7893 [Source:MGI Symbol;Acc:MGI:3648015]
ENSMUSG00000099827	lincRNA	Gm29520	predicted gene 29520 [Source:MGI Symbol;Acc:MGI:5580226]
ENSMUSG00000099845	processed_pseudogene	Gm29273	predicted gene 29273 [Source:MGI Symbol;Acc:MGI:5579979]
ENSMUSG00000099895	antisense	Gm28153	predicted gene 28153 [Source:MGI Symbol;Acc:MGI:5578859]
ENSMUSG00000099899	lincRNA	Gm28784	predicted gene 28784 [Source:MGI Symbol;Acc:MGI:5579490]
ENSMUSG00000099906	lincRNA	Gm28653	predicted gene 28653 [Source:MGI Symbol;Acc:MGI:5579359]
ENSMUSG00000099971	antisense	Gm28287	predicted gene 28287 [Source:MGI Symbol;Acc:MGI:5578993]
ENSMUSG00000099997	processed_pseudogene	Tubb4b-ps2	tubulin, beta 4B class IVB, pseudogene 2 [Source:MGI Symbol;Acc:MGI:3723458]	-0.0951997	0.978508
ENSMUSG00000100053	antisense	Gm28154	predicted gene 28154 [Source:MGI Symbol;Acc:MGI:5578860]
ENSMUSG00000100093	processed_pseudogene	Gm29649	predicted gene 29649 [Source:MGI Symbol;Acc:MGI:5580355]
ENSMUSG00000100110	lincRNA	Gm28783	predicted gene 28783 [Source:MGI Symbol;Acc:MGI:5579489]
ENSMUSG00000100131	unprocessed_pseudogene	Gm28439	predicted gene 28439 [Source:MGI Symbol;Acc:MGI:5579145]	-0.0951997	0.978508
ENSMUSG00000100204	processed_pseudogene	Gm4849	predicted gene 4849 [Source:MGI Symbol;Acc:MGI:3645366]
ENSMUSG00000100205	processed_pseudogene	Gm4850	predicted pseudogene 4850 [Source:MGI Symbol;Acc:MGI:3647946]
ENSMUSG00000100212	processed_pseudogene	Gm5522	predicted gene 5522 [Source:MGI Symbol;Acc:MGI:3649087]
ENSMUSG00000100237	lincRNA	Gm28644	predicted gene 28644 [Source:MGI Symbol;Acc:MGI:5579350]
ENSMUSG00000100261	unprocessed_pseudogene	Gm6473	predicted gene 6473 [Source:MGI Symbol;Acc:MGI:3645176]	-0.0951997	0.978508
ENSMUSG00000100272	processed_pseudogene	Gm28785	predicted gene 28785 [Source:MGI Symbol;Acc:MGI:5579491]
ENSMUSG00000100280	processed_transcript	Gm28417	predicted gene 28417 [Source:MGI Symbol;Acc:MGI:5579123]	0.148103	0.849098
ENSMUSG00000100310	processed_pseudogene	Gm19641	predicted gene, 19641 [Source:MGI Symbol;Acc:MGI:5011826]
ENSMUSG00000100318	processed_pseudogene	Gm18799	predicted gene, 18799 [Source:MGI Symbol;Acc:MGI:5010984]
ENSMUSG00000100398	processed_pseudogene	Gm5251	predicted gene 5251 [Source:MGI Symbol;Acc:MGI:3647666]
ENSMUSG00000100418	processed_pseudogene	Gm28239	predicted gene 28239 [Source:MGI Symbol;Acc:MGI:5578945]
ENSMUSG00000100450	processed_pseudogene	Gm9443	predicted gene 9443 [Source:MGI Symbol;Acc:MGI:3779853]
ENSMUSG00000100481	processed_pseudogene	Gm7114	predicted gene 7114 [Source:MGI Symbol;Acc:MGI:3643085]
ENSMUSG00000100483	lincRNA	Gm28237	predicted gene 28237 [Source:MGI Symbol;Acc:MGI:5578943]
ENSMUSG00000100497	processed_pseudogene	Gm28624	predicted gene 28624 [Source:MGI Symbol;Acc:MGI:5579330]
ENSMUSG00000100524	processed_pseudogene	Gm28418	predicted gene 28418 [Source:MGI Symbol;Acc:MGI:5579124]
ENSMUSG00000100538	lincRNA	Gm28340	predicted gene 28340 [Source:MGI Symbol;Acc:MGI:5579046]
ENSMUSG00000100554	processed_pseudogene	Gm7690	predicted gene 7690 [Source:MGI Symbol;Acc:MGI:3648169]
ENSMUSG00000100590	processed_pseudogene	Gm4785	predicted gene 4785 [Source:MGI Symbol;Acc:MGI:3646908]
ENSMUSG00000100592	processed_pseudogene	Gm28645	predicted gene 28645 [Source:MGI Symbol;Acc:MGI:5579351]
ENSMUSG00000100648	processed_pseudogene	Gm28659	predicted gene 28659 [Source:MGI Symbol;Acc:MGI:5579365]	-0.611876	0.848844
ENSMUSG00000100652	processed_pseudogene	Gm7634	predicted gene 7634 [Source:MGI Symbol;Acc:MGI:3644198]
ENSMUSG00000100720	processed_pseudogene	Gm10075	predicted gene 10075 [Source:MGI Symbol;Acc:MGI:3710521]
ENSMUSG00000100775	lincRNA	Gm29107	predicted gene 29107 [Source:MGI Symbol;Acc:MGI:5579813]	1.56882	0.654474
ENSMUSG00000100808	processed_pseudogene	Gm28594	predicted gene 28594 [Source:MGI Symbol;Acc:MGI:5579300]
ENSMUSG00000100814	processed_pseudogene	Gm28669	predicted gene 28669 [Source:MGI Symbol;Acc:MGI:5579375]
ENSMUSG00000100819	unprocessed_pseudogene	Gm2693	predicted gene 2693 [Source:MGI Symbol;Acc:MGI:3780862]	-1.15858	0.721674
ENSMUSG00000100862	unprocessed_pseudogene	Gm10925	predicted gene 10925 [Source:MGI Symbol;Acc:MGI:3809095]	-0.442687	0.804084
ENSMUSG00000100868	antisense	Gm28095	predicted gene 28095 [Source:MGI Symbol;Acc:MGI:5578801]
ENSMUSG00000100910	antisense	Gm29128	predicted gene 29128 [Source:MGI Symbol;Acc:MGI:5579834]
ENSMUSG00000100929	processed_pseudogene	Gm28064	predicted gene 28064 [Source:MGI Symbol;Acc:MGI:5578770]
ENSMUSG00000100959	processed_pseudogene	Gm7654	predicted gene 7654 [Source:MGI Symbol;Acc:MGI:3648037]
ENSMUSG00000101033	processed_pseudogene	Gm18776	predicted gene, 18776 [Source:MGI Symbol;Acc:MGI:5010961]	0.0142833	0.974292	0.993227
ENSMUSG00000101093	processed_pseudogene	Eef1a1-ps2	eukaryotic translation elongation factor 1 alpha 1, pseudogene 2 [Source:MGI Symbol;Acc:MGI:3642371]
ENSMUSG00000101111	unprocessed_pseudogene	Gm28437	predicted gene 28437 [Source:MGI Symbol;Acc:MGI:5579143]	-1.17177	0.54832
ENSMUSG00000101116	processed_pseudogene	Gm28416	predicted gene 28416 [Source:MGI Symbol;Acc:MGI:5579122]
ENSMUSG00000101117	processed_pseudogene	Gm28341	predicted gene 28341 [Source:MGI Symbol;Acc:MGI:5579047]
ENSMUSG00000101171	processed_pseudogene	Gm7593	predicted gene 7593 [Source:MGI Symbol;Acc:MGI:3647262]
ENSMUSG00000101180	processed_pseudogene	Gm2914	predicted gene 2914 [Source:MGI Symbol;Acc:MGI:3781092]
ENSMUSG00000101206	processed_pseudogene	Gm5266	predicted gene 5266 [Source:MGI Symbol;Acc:MGI:3646119]
ENSMUSG00000101223	lincRNA	4930568A12Rik	RIKEN cDNA 4930568A12 gene [Source:MGI Symbol;Acc:MGI:1923133]
ENSMUSG00000101226	processed_pseudogene	Gm20954	predicted gene, 20954 [Source:MGI Symbol;Acc:MGI:5434309]
ENSMUSG00000101227	sense_overlapping	Gm29506	predicted gene 29506 [Source:MGI Symbol;Acc:MGI:5580212]
ENSMUSG00000101235	processed_pseudogene	Gm18033	predicted gene, 18033 [Source:MGI Symbol;Acc:MGI:5010218]
ENSMUSG00000101249	unprocessed_pseudogene	Gm29216	predicted gene 29216 [Source:MGI Symbol;Acc:MGI:5579922]	-0.879904	0.550226
ENSMUSG00000101301	processed_pseudogene	Gm29214	predicted gene 29214 [Source:MGI Symbol;Acc:MGI:5579920]
ENSMUSG00000101306	processed_pseudogene	Gm5252	predicted gene 5252 [Source:MGI Symbol;Acc:MGI:3647664]
ENSMUSG00000101314	lincRNA	Gm29663	predicted gene 29663 [Source:MGI Symbol;Acc:MGI:5580369]
ENSMUSG00000101372	processed_pseudogene	Gm19028	predicted gene, 19028 [Source:MGI Symbol;Acc:MGI:5011213]
ENSMUSG00000101462	transcribed_processed_pseudogene	Gm3052	predicted gene 3052 [Source:MGI Symbol;Acc:MGI:3781230]	0.409487	0.592187
ENSMUSG00000101468	processed_pseudogene	Gm7761	predicted gene 7761 [Source:MGI Symbol;Acc:MGI:3643583]
ENSMUSG00000101476	antisense	Gm29570	predicted gene 29570 [Source:MGI Symbol;Acc:MGI:5580276]
ENSMUSG00000101514	lincRNA	Gm5524	predicted gene 5524 [Source:MGI Symbol;Acc:MGI:3646041]	-0.013331	0.966014	0.990473
ENSMUSG00000101571	processed_pseudogene	Gm6187	predicted gene 6187 [Source:MGI Symbol;Acc:MGI:3648954]
ENSMUSG00000101589	processed_pseudogene	Rbm6-ps1	RNA binding motif protein 6, pseudogene 1 [Source:MGI Symbol;Acc:MGI:1889580]
ENSMUSG00000101610	processed_pseudogene	Gm7560	predicted gene 7560 [Source:MGI Symbol;Acc:MGI:3648484]
ENSMUSG00000101612	processed_pseudogene	Gm7933	predicted gene 7933 [Source:MGI Symbol;Acc:MGI:3643452]
ENSMUSG00000101618	processed_pseudogene	Gm18443	predicted gene, 18443 [Source:MGI Symbol;Acc:MGI:5010628]
ENSMUSG00000101640	antisense	Gm28376	predicted gene 28376 [Source:MGI Symbol;Acc:MGI:5579082]
ENSMUSG00000101644	processed_pseudogene	Gm28343	predicted gene 28343 [Source:MGI Symbol;Acc:MGI:5579049]
ENSMUSG00000101652	processed_pseudogene	Gm6060	predicted gene 6060 [Source:MGI Symbol;Acc:MGI:3648622]
ENSMUSG00000101682	processed_pseudogene	Gm29228	predicted gene 29228 [Source:MGI Symbol;Acc:MGI:5579934]	1.24987	0.7222
ENSMUSG00000101685	processed_pseudogene	Gm17837	predicted gene, 17837 [Source:MGI Symbol;Acc:MGI:5010022]
ENSMUSG00000101711	antisense	Gm28306	predicted gene 28306 [Source:MGI Symbol;Acc:MGI:5579012]	-0.0987324	0.828761	0.952496
ENSMUSG00000101717	transcribed_unprocessed_pseudogene	Gm45784	predicted gene 45784 [Source:MGI Symbol;Acc:MGI:5804899]
ENSMUSG00000101726	processed_pseudogene	Gm7858	predicted gene 7858 [Source:MGI Symbol;Acc:MGI:3644844]
ENSMUSG00000101754	processed_pseudogene	Gm2987	predicted gene 2987 [Source:MGI Symbol;Acc:MGI:3781165]
ENSMUSG00000101803	processed_pseudogene	Gm28419	predicted gene 28419 [Source:MGI Symbol;Acc:MGI:5579125]
ENSMUSG00000101827	processed_pseudogene	Gm28686	predicted gene 28686 [Source:MGI Symbol;Acc:MGI:5579392]
ENSMUSG00000101939	unprocessed_pseudogene	Gm28438	predicted gene 28438 [Source:MGI Symbol;Acc:MGI:5579144]	1.57314	0.472655
ENSMUSG00000102001	unprocessed_pseudogene	Gm28755	predicted gene 28755 [Source:MGI Symbol;Acc:MGI:5579461]
ENSMUSG00000102048	processed_pseudogene	Gm6075	predicted gene 6075 [Source:MGI Symbol;Acc:MGI:3648507]
ENSMUSG00000102070	unprocessed_pseudogene	Gm28661	predicted gene 28661 [Source:MGI Symbol;Acc:MGI:5579367]	-0.610386	0.838581
ENSMUSG00000102093	processed_pseudogene	Gm17813	predicted gene, 17813 [Source:MGI Symbol;Acc:MGI:5009998]
ENSMUSG00000102121	lincRNA	Gm28065	predicted gene 28065 [Source:MGI Symbol;Acc:MGI:5578771]
ENSMUSG00000102135	processed_pseudogene	Gm37108	predicted gene, 37108 [Source:MGI Symbol;Acc:MGI:5610336]	1.56882	0.654474
ENSMUSG00000102166	TEC	Gm36947	predicted gene, 36947 [Source:MGI Symbol;Acc:MGI:5610175]
ENSMUSG00000102175	processed_pseudogene	Gm6119	predicted gene 6119 [Source:MGI Symbol;Acc:MGI:3644547]
ENSMUSG00000102198	TEC	Gm38173	predicted gene, 38173 [Source:MGI Symbol;Acc:MGI:5611401]
ENSMUSG00000102213	processed_pseudogene	Gm37489	predicted gene, 37489 [Source:MGI Symbol;Acc:MGI:5610717]
ENSMUSG00000102250	TEC	Gm38260	predicted gene, 38260 [Source:MGI Symbol;Acc:MGI:5611488]
ENSMUSG00000102253	TEC	Gm38259	predicted gene, 38259 [Source:MGI Symbol;Acc:MGI:5611487]
ENSMUSG00000102269	processed_pseudogene	Gm7357	predicted gene 7357 [Source:MGI Symbol;Acc:MGI:3643257]
ENSMUSG00000102272	processed_pseudogene	Gm7512	predicted gene 7512 [Source:MGI Symbol;Acc:MGI:3646401]	3.28501	0.176576
ENSMUSG00000102275	TEC	Gm37144	predicted gene, 37144 [Source:MGI Symbol;Acc:MGI:5610372]	-0.611122	0.843552
ENSMUSG00000102296	TEC	Gm37543	predicted gene, 37543 [Source:MGI Symbol;Acc:MGI:5610771]
ENSMUSG00000102316	TEC	Gm37629	predicted gene, 37629 [Source:MGI Symbol;Acc:MGI:5610857]	-0.611914	0.849111
ENSMUSG00000102317	TEC	Gm37628	predicted gene, 37628 [Source:MGI Symbol;Acc:MGI:5610856]	-0.0951997	0.978508
ENSMUSG00000102320	processed_pseudogene	Gm37791	predicted gene, 37791 [Source:MGI Symbol;Acc:MGI:5611019]
ENSMUSG00000102321	TEC	Gm37792	predicted gene, 37792 [Source:MGI Symbol;Acc:MGI:5611020]
ENSMUSG00000102331	sense_intronic	Gm19938	predicted gene, 19938 [Source:MGI Symbol;Acc:MGI:5012123]	1.08241	0.745674
ENSMUSG00000102336	lincRNA	Gm37233	predicted gene, 37233 [Source:MGI Symbol;Acc:MGI:5610461]	-0.0951997	0.978508
ENSMUSG00000102343	lincRNA	Gm37381	predicted gene, 37381 [Source:MGI Symbol;Acc:MGI:5610609]	1.28172	0.57757
ENSMUSG00000102348	TEC	Gm10568	predicted gene 10568 [Source:MGI Symbol;Acc:MGI:3642703]
ENSMUSG00000102356	TEC	1700047N06Rik	RIKEN cDNA 1700047N06 gene [Source:MGI Symbol;Acc:MGI:1923853]	1.56882	0.654474
ENSMUSG00000102386	TEC	2900022M07Rik	RIKEN cDNA 2900022M07 gene [Source:MGI Symbol;Acc:MGI:1920201]
ENSMUSG00000102398	TEC	Gm37580	predicted gene, 37580 [Source:MGI Symbol;Acc:MGI:5610808]
ENSMUSG00000102407	TEC	Gm37862	predicted gene, 37862 [Source:MGI Symbol;Acc:MGI:5611090]
ENSMUSG00000102457	TEC	Gm38342	predicted gene, 38342 [Source:MGI Symbol;Acc:MGI:5611570]	0.533578	0.67195
ENSMUSG00000102465	TEC	Gm38198	predicted gene, 38198 [Source:MGI Symbol;Acc:MGI:5611426]	-1.18088	0.672158
ENSMUSG00000102495	TEC	Gm26524	predicted gene, 26524 [Source:MGI Symbol;Acc:MGI:5477018]	0.0316229	0.956592
ENSMUSG00000102499	processed_pseudogene	Gm36984	predicted gene, 36984 [Source:MGI Symbol;Acc:MGI:5610212]
ENSMUSG00000102534	processed_pseudogene	Gm37225	predicted gene, 37225 [Source:MGI Symbol;Acc:MGI:5610453]
ENSMUSG00000102537	processed_pseudogene	Gm37224	predicted gene, 37224 [Source:MGI Symbol;Acc:MGI:5610452]
ENSMUSG00000102556	TEC	Gm37569	predicted gene, 37569 [Source:MGI Symbol;Acc:MGI:5610797]	0.425801	0.827541
ENSMUSG00000102588	TEC	Gm37444	predicted gene, 37444 [Source:MGI Symbol;Acc:MGI:5610672]
ENSMUSG00000102592	TEC	Gm38385	predicted gene, 38385 [Source:MGI Symbol;Acc:MGI:5611613]
ENSMUSG00000102597	TEC	Gm38382	predicted gene, 38382 [Source:MGI Symbol;Acc:MGI:5611610]
ENSMUSG00000102612	processed_pseudogene	Gm37845	predicted gene, 37845 [Source:MGI Symbol;Acc:MGI:5611073]
ENSMUSG00000102633	TEC	Gm38224	predicted gene, 38224 [Source:MGI Symbol;Acc:MGI:5611452]	2.05314	0.0966126
ENSMUSG00000102639	TEC	Gm38223	predicted gene, 38223 [Source:MGI Symbol;Acc:MGI:5611451]	1.08241	0.745674
ENSMUSG00000102647	TEC	Gm38024	predicted gene, 38024 [Source:MGI Symbol;Acc:MGI:5611252]	1.51719	0.434027
ENSMUSG00000102653	TEC	Gm37079	predicted gene, 37079 [Source:MGI Symbol;Acc:MGI:5610307]
ENSMUSG00000102659	TEC	Gm37077	predicted gene, 37077 [Source:MGI Symbol;Acc:MGI:5610305]
ENSMUSG00000102664	TEC	Gm38380	predicted gene, 38380 [Source:MGI Symbol;Acc:MGI:5611608]	-0.413275	0.637186
ENSMUSG00000102693	TEC	4933401J01Rik	RIKEN cDNA 4933401J01 gene [Source:MGI Symbol;Acc:MGI:1918292]
ENSMUSG00000102706	processed_pseudogene	Gm7417	predicted gene 7417 [Source:MGI Symbol;Acc:MGI:3647903]
ENSMUSG00000102714	TEC	Gm37618	predicted gene, 37618 [Source:MGI Symbol;Acc:MGI:5610846]
ENSMUSG00000102735	processed_pseudogene	Gm7369	predicted gene 7369 [Source:MGI Symbol;Acc:MGI:3643485]
ENSMUSG00000102747	TEC	Gm37602	predicted gene, 37602 [Source:MGI Symbol;Acc:MGI:5610830]
ENSMUSG00000102766	TEC	Gm6420	predicted gene 6420 [Source:MGI Symbol;Acc:MGI:3644588]
ENSMUSG00000102768	processed_pseudogene	Gm19002	predicted gene, 19002 [Source:MGI Symbol;Acc:MGI:5011187]
ENSMUSG00000102839	TEC	Gm37385	predicted gene, 37385 [Source:MGI Symbol;Acc:MGI:5610613]
ENSMUSG00000102851	processed_pseudogene	Gm18956	predicted gene, 18956 [Source:MGI Symbol;Acc:MGI:5011141]
ENSMUSG00000102865	TEC	Gm9839	predicted gene 9839 [Source:MGI Symbol;Acc:MGI:3641910]
ENSMUSG00000102871	TEC	Gm37143	predicted gene, 37143 [Source:MGI Symbol;Acc:MGI:5610371]
ENSMUSG00000102907	TEC	Gm38264	predicted gene, 38264 [Source:MGI Symbol;Acc:MGI:5611492]
ENSMUSG00000102917	lincRNA	Gm37724	predicted gene, 37724 [Source:MGI Symbol;Acc:MGI:5610952]	1.53054	0.320838
ENSMUSG00000102926	TEC	Gm37151	predicted gene, 37151 [Source:MGI Symbol;Acc:MGI:5610379]
ENSMUSG00000102937	TEC	Gm38116	predicted gene, 38116 [Source:MGI Symbol;Acc:MGI:5611344]
ENSMUSG00000102948	processed_pseudogene	Gm6101	predicted gene 6101 [Source:MGI Symbol;Acc:MGI:3644986]
ENSMUSG00000102982	TEC	Gm38319	predicted gene, 38319 [Source:MGI Symbol;Acc:MGI:5611547]	1.24495	0.0363555
ENSMUSG00000103001	TEC	A930005N03Rik	RIKEN cDNA A930005N03 gene [Source:MGI Symbol;Acc:MGI:1924441]	1.24987	0.7222
ENSMUSG00000103003	processed_pseudogene	Gm38076	predicted gene, 38076 [Source:MGI Symbol;Acc:MGI:5611304]
ENSMUSG00000103004	TEC	2900002M20Rik	RIKEN cDNA 2900002M20 gene [Source:MGI Symbol;Acc:MGI:1925574]
ENSMUSG00000103025	TEC	Gm37686	predicted gene, 37686 [Source:MGI Symbol;Acc:MGI:5610914]
ENSMUSG00000103067	lincRNA	Gm30414	predicted gene, 30414 [Source:MGI Symbol;Acc:MGI:5589573]	-0.173283	0.935672
ENSMUSG00000103072	TEC	Gm37905	predicted gene, 37905 [Source:MGI Symbol;Acc:MGI:5611133]	3.6674	0.0291374
ENSMUSG00000103085	TEC	Gm38120	predicted gene, 38120 [Source:MGI Symbol;Acc:MGI:5611348]	0.14703	0.844402
ENSMUSG00000103090	processed_pseudogene	Gm19214	predicted gene, 19214 [Source:MGI Symbol;Acc:MGI:5011399]
ENSMUSG00000103147	processed_pseudogene	Gm7341	predicted gene 7341 [Source:MGI Symbol;Acc:MGI:3648497]
ENSMUSG00000103161	TEC	Gm38148	predicted gene, 38148 [Source:MGI Symbol;Acc:MGI:5611376]	0.39109	0.802451
ENSMUSG00000103201	TEC	Gm37329	predicted gene, 37329 [Source:MGI Symbol;Acc:MGI:5610557]
ENSMUSG00000103209	TEC	Gm37331	predicted gene, 37331 [Source:MGI Symbol;Acc:MGI:5610559]
ENSMUSG00000103214	TEC	Gm38286	predicted gene, 38286 [Source:MGI Symbol;Acc:MGI:5611514]
ENSMUSG00000103241	TEC	Gm38089	predicted gene, 38089 [Source:MGI Symbol;Acc:MGI:5611317]	0.550161	0.744555
ENSMUSG00000103265	processed_pseudogene	Gm2053	predicted gene 2053 [Source:MGI Symbol;Acc:MGI:3780221]
ENSMUSG00000103280	TEC	Gm37277	predicted gene, 37277 [Source:MGI Symbol;Acc:MGI:5610505]
ENSMUSG00000103282	processed_pseudogene	Gm37275	predicted gene, 37275 [Source:MGI Symbol;Acc:MGI:5610503]
ENSMUSG00000103329	TEC	Gm42492	predicted gene 42492 [Source:MGI Symbol;Acc:MGI:5662629]
ENSMUSG00000103355	processed_pseudogene	Gm2147	predicted gene 2147 [Source:MGI Symbol;Acc:MGI:3780316]
ENSMUSG00000103364	TEC	Gm38157	predicted gene, 38157 [Source:MGI Symbol;Acc:MGI:5611385]	-0.0951997	0.978508
ENSMUSG00000103377	TEC	Gm37180	predicted gene, 37180 [Source:MGI Symbol;Acc:MGI:5610408]	1.56882	0.654474
ENSMUSG00000103411	processed_pseudogene	Gm18300	predicted gene, 18300 [Source:MGI Symbol;Acc:MGI:5010485]
ENSMUSG00000103448	TEC	Gm37133	predicted gene, 37133 [Source:MGI Symbol;Acc:MGI:5610361]
ENSMUSG00000103482	TEC	Gm37999	predicted gene, 37999 [Source:MGI Symbol;Acc:MGI:5611227]
ENSMUSG00000103492	TEC	Gm37412	predicted gene, 37412 [Source:MGI Symbol;Acc:MGI:5610640]
ENSMUSG00000103494	TEC	Gm37410	predicted gene, 37410 [Source:MGI Symbol;Acc:MGI:5610638]
ENSMUSG00000103495	TEC	Gm37409	predicted gene, 37409 [Source:MGI Symbol;Acc:MGI:5610637]	2.70498	0.138216
ENSMUSG00000103498	processed_pseudogene	Gm18984	predicted gene, 18984 [Source:MGI Symbol;Acc:MGI:5011169]
ENSMUSG00000103506	TEC	Gm38376	predicted gene, 38376 [Source:MGI Symbol;Acc:MGI:5611604]	0.58332	0.819978
ENSMUSG00000103509	TEC	Gm38372	predicted gene, 38372 [Source:MGI Symbol;Acc:MGI:5611600]	-0.84603	0.709278
ENSMUSG00000103519	TEC	Gm37429	predicted gene, 37429 [Source:MGI Symbol;Acc:MGI:5610657]
ENSMUSG00000103521	processed_pseudogene	Gm29730	predicted gene, 29730 [Source:MGI Symbol;Acc:MGI:5588889]
ENSMUSG00000103548	processed_pseudogene	Gm37670	predicted gene, 37670 [Source:MGI Symbol;Acc:MGI:5610898]
ENSMUSG00000103557	processed_pseudogene	Gm38216	predicted gene, 38216 [Source:MGI Symbol;Acc:MGI:5611444]
ENSMUSG00000103561	TEC	Gm38069	predicted gene, 38069 [Source:MGI Symbol;Acc:MGI:5611297]	1.24987	0.7222
ENSMUSG00000103563	TEC	8030445P17Rik	RIKEN cDNA 8030445P17 gene [Source:MGI Symbol;Acc:MGI:2442299]
ENSMUSG00000103596	TEC	Gm37354	predicted gene, 37354 [Source:MGI Symbol;Acc:MGI:5610582]	-0.0951997	0.978508
ENSMUSG00000103629	processed_pseudogene	Gm5694	predicted gene 5694 [Source:MGI Symbol;Acc:MGI:3645764]
ENSMUSG00000103709	processed_pseudogene	Nras-ps2	neuroblastoma ras oncogene, pseudogene 2 [Source:MGI Symbol;Acc:MGI:97378]
ENSMUSG00000103716	processed_pseudogene	Gm19430	predicted gene, 19430 [Source:MGI Symbol;Acc:MGI:5011615]
ENSMUSG00000103746	TEC	1700001G17Rik	RIKEN cDNA 1700001G17 gene [Source:MGI Symbol;Acc:MGI:1914753]	-0.0951997	0.978508
ENSMUSG00000103748	TEC	Gm38243	predicted gene, 38243 [Source:MGI Symbol;Acc:MGI:5611471]	1.00043	0.579808
ENSMUSG00000103760	processed_pseudogene	Gm8009	predicted gene 8009 [Source:MGI Symbol;Acc:MGI:3648650]
ENSMUSG00000103783	TEC	Gm37522	predicted gene, 37522 [Source:MGI Symbol;Acc:MGI:5610750]	0.545251	0.846882
ENSMUSG00000103810	TEC	Gm38005	predicted gene, 38005 [Source:MGI Symbol;Acc:MGI:5611233]	1.78452	0.609256
ENSMUSG00000103819	processed_pseudogene	Gm38008	predicted gene, 38008 [Source:MGI Symbol;Acc:MGI:5611236]
ENSMUSG00000103825	TEC	Gm38178	predicted gene, 38178 [Source:MGI Symbol;Acc:MGI:5611406]	0.77063	0.812188
ENSMUSG00000103845	processed_pseudogene	Gm19026	predicted gene, 19026 [Source:MGI Symbol;Acc:MGI:5011211]
ENSMUSG00000103884	TEC	Gm37005	predicted gene, 37005 [Source:MGI Symbol;Acc:MGI:5610233]
ENSMUSG00000103889	TEC	Gm37011	predicted gene, 37011 [Source:MGI Symbol;Acc:MGI:5610239]	-1.20018	0.513621
ENSMUSG00000103903	processed_pseudogene	Rps2-ps2	ribosomal protein S2, pseudogene 2 [Source:MGI Symbol;Acc:MGI:3645546]
ENSMUSG00000103922	processed_pseudogene	Gm6123	predicted gene 6123 [Source:MGI Symbol;Acc:MGI:3647047]	1.24987	0.7222
ENSMUSG00000103924	TEC	Gm37895	predicted gene, 37895 [Source:MGI Symbol;Acc:MGI:5611123]
ENSMUSG00000103933	processed_pseudogene	Gm36964	predicted gene, 36964 [Source:MGI Symbol;Acc:MGI:5610192]	1.08241	0.745674
ENSMUSG00000103936	processed_pseudogene	Gm36965	predicted gene, 36965 [Source:MGI Symbol;Acc:MGI:5610193]
ENSMUSG00000103997	processed_pseudogene	Gm38027	predicted gene, 38027 [Source:MGI Symbol;Acc:MGI:5611255]
ENSMUSG00000104002	antisense	Gm38336	predicted gene, 38336 [Source:MGI Symbol;Acc:MGI:5611564]	1.06891	0.722482
ENSMUSG00000104017	TEC	Gm37363	predicted gene, 37363 [Source:MGI Symbol;Acc:MGI:5610591]
ENSMUSG00000104025	TEC	E330040D14Rik	RIKEN cDNA E330040D14 gene [Source:MGI Symbol;Acc:MGI:3649088]	-0.0951997	0.978508
ENSMUSG00000104027	TEC	Gm37211	predicted gene, 37211 [Source:MGI Symbol;Acc:MGI:5610439]
ENSMUSG00000104046	TEC	Gm37567	predicted gene, 37567 [Source:MGI Symbol;Acc:MGI:5610795]	0.113085	0.826787
ENSMUSG00000104095	TEC	Gm37315	predicted gene, 37315 [Source:MGI Symbol;Acc:MGI:5610543]	-2.82697	0.0390272
ENSMUSG00000104098	processed_pseudogene	AA619741	expressed sequence AA619741 [Source:MGI Symbol;Acc:MGI:3035322]
ENSMUSG00000104100	TEC	Gm37880	predicted gene, 37880 [Source:MGI Symbol;Acc:MGI:5611108]	2.19162	0.527425
ENSMUSG00000104123	TEC	Gm37483	predicted gene, 37483 [Source:MGI Symbol;Acc:MGI:5610711]
ENSMUSG00000104132	TEC	Gm36952	predicted gene, 36952 [Source:MGI Symbol;Acc:MGI:5610180]
ENSMUSG00000104133	TEC	4921511E07Rik	RIKEN cDNA 4921511E07 gene [Source:MGI Symbol;Acc:MGI:1918145]
ENSMUSG00000104138	TEC	Gm36949	predicted gene, 36949 [Source:MGI Symbol;Acc:MGI:5610177]
ENSMUSG00000104149	TEC	Gm37138	predicted gene, 37138 [Source:MGI Symbol;Acc:MGI:5610366]	-0.11222	0.90848
ENSMUSG00000104165	TEC	Gm38249	predicted gene, 38249 [Source:MGI Symbol;Acc:MGI:5611477]
ENSMUSG00000104170	TEC	Gm37702	predicted gene, 37702 [Source:MGI Symbol;Acc:MGI:5610930]	-1.17999	0.522227
ENSMUSG00000104209	TEC	Gm37400	predicted gene, 37400 [Source:MGI Symbol;Acc:MGI:5610628]
ENSMUSG00000104217	protein_coding	Gm37988	predicted gene, 37988 [Source:MGI Symbol;Acc:MGI:5611216]	0.220379	0.272708	0.652957
ENSMUSG00000104221	TEC	Gm37051	predicted gene, 37051 [Source:MGI Symbol;Acc:MGI:5610279]
ENSMUSG00000104226	processed_pseudogene	Gm7470	predicted gene 7470 [Source:MGI Symbol;Acc:MGI:3645544]
ENSMUSG00000104230	lincRNA	Gm37591	predicted gene, 37591 [Source:MGI Symbol;Acc:MGI:5610819]
ENSMUSG00000104238	processed_transcript	Gm37587	predicted gene, 37587 [Source:MGI Symbol;Acc:MGI:5610815]	-1.31754	0.654199
ENSMUSG00000104257	TEC	Gm20172	predicted gene, 20172 [Source:MGI Symbol;Acc:MGI:5012357]
ENSMUSG00000104313	TEC	Gm37911	predicted gene, 37911 [Source:MGI Symbol;Acc:MGI:5611139]
ENSMUSG00000104315	TEC	Gm37906	predicted gene, 37906 [Source:MGI Symbol;Acc:MGI:5611134]	0.323962	0.800737
ENSMUSG00000104328	lincRNA	Gm37323	predicted gene, 37323 [Source:MGI Symbol;Acc:MGI:5610551]
ENSMUSG00000104352	processed_pseudogene	Gm7182	predicted gene 7182 [Source:MGI Symbol;Acc:MGI:3644877]
ENSMUSG00000104358	TEC	Gm37127	predicted gene, 37127 [Source:MGI Symbol;Acc:MGI:5610355]	3.05778	0.0982975
ENSMUSG00000104379	TEC	Gm37509	predicted gene, 37509 [Source:MGI Symbol;Acc:MGI:5610737]	0.770585	0.812576
ENSMUSG00000104385	processed_pseudogene	Gm7449	predicted gene 7449 [Source:MGI Symbol;Acc:MGI:3647895]
ENSMUSG00000104397	lincRNA	Gm37958	predicted gene, 37958 [Source:MGI Symbol;Acc:MGI:5611186]
ENSMUSG00000104416	TEC	Gm37067	predicted gene, 37067 [Source:MGI Symbol;Acc:MGI:5610295]
ENSMUSG00000104417	lincRNA	Gm37068	predicted gene, 37068 [Source:MGI Symbol;Acc:MGI:5610296]
ENSMUSG00000104428	processed_pseudogene	Gm18299	predicted gene, 18299 [Source:MGI Symbol;Acc:MGI:5010484]
ENSMUSG00000104433	TEC	Gm37426	predicted gene, 37426 [Source:MGI Symbol;Acc:MGI:5610654]	0.260855	0.925591
ENSMUSG00000104498	TEC	Gm37110	predicted gene, 37110 [Source:MGI Symbol;Acc:MGI:5610338]
ENSMUSG00000104504	processed_pseudogene	Gm7445	predicted gene 7445 [Source:MGI Symbol;Acc:MGI:3644942]
ENSMUSG00000104516	TEC	Gm9884	predicted gene 9884 [Source:MGI Symbol;Acc:MGI:3642830]
ENSMUSG00000104518	TEC	Gm37162	predicted gene, 37162 [Source:MGI Symbol;Acc:MGI:5610390]
ENSMUSG00000105982	miRNA	Mir6896	microRNA 6896 [Source:MGI Symbol;Acc:MGI:5562721]
ENSMUSG00000004364	protein_coding	Cul3	cullin 3 [Source:MGI Symbol;Acc:MGI:1347360]	0.321411	0.188678	0.567207
ENSMUSG00000004872	protein_coding	Pax3	paired box 3 [Source:MGI Symbol;Acc:MGI:97487]
ENSMUSG00000006299	protein_coding	Aamp	angio-associated migratory protein [Source:MGI Symbol;Acc:MGI:107809]	-0.113959	0.521536	0.824782
ENSMUSG00000006301	protein_coding	Tmbim1	transmembrane BAX inhibitor motif containing 1 [Source:MGI Symbol;Acc:MGI:1916910]	0.247664	0.355819	0.725129
ENSMUSG00000006304	protein_coding	Arpc2	actin related protein 2/3 complex, subunit 2 [Source:MGI Symbol;Acc:MGI:1923959]	0.0750146	0.681591	0.89931
ENSMUSG00000006538	protein_coding	Ihh	Indian hedgehog [Source:MGI Symbol;Acc:MGI:96533]	2.25848	0.376545
ENSMUSG00000006542	protein_coding	Prkag3	protein kinase, AMP-activated, gamma 3 non-catalytic subunit [Source:MGI Symbol;Acc:MGI:1891343]	-0.0951997	0.978508
ENSMUSG00000010290	protein_coding	AI597479	expressed sequence AI597479 [Source:MGI Symbol;Acc:MGI:2138299]	0.527164	0.198862	0.579775
ENSMUSG00000010453	protein_coding	Kansl3	KAT8 regulatory NSL complex subunit 3 [Source:MGI Symbol;Acc:MGI:1918055]	0.275761	0.368976	0.734435
ENSMUSG00000018417	protein_coding	Myo1b	myosin IB [Source:MGI Symbol;Acc:MGI:107752]	0.121333	0.558754	0.847446
ENSMUSG00000025971	protein_coding	Maip1	matrix AAA peptidase interacting protein 1 [Source:MGI Symbol;Acc:MGI:1915365]	0.0783376	0.79831	0.944589
ENSMUSG00000025977	protein_coding	Boll	boule homolog, RNA binding protein [Source:MGI Symbol;Acc:MGI:1922638]
ENSMUSG00000025978	protein_coding	Rftn2	raftlin family member 2 [Source:MGI Symbol;Acc:MGI:1921263]	0.790475	0.535507
ENSMUSG00000025979	protein_coding	Mob4	MOB family member 4, phocein [Source:MGI Symbol;Acc:MGI:104899]	0.642907	0.0117673	0.122879
ENSMUSG00000025980	protein_coding	Hspd1	heat shock protein 1 (chaperonin) [Source:MGI Symbol;Acc:MGI:96242]	0.171229	0.323013	0.702576
ENSMUSG00000025981	protein_coding	Coq10b	coenzyme Q10B [Source:MGI Symbol;Acc:MGI:1915126]	1.54879	3.16663e-07	2.27454e-05
ENSMUSG00000025982	protein_coding	Sf3b1	splicing factor 3b, subunit 1 [Source:MGI Symbol;Acc:MGI:1932339]	0.0920924	0.579779	0.856093
ENSMUSG00000025983	protein_coding	Ccdc150	coiled-coil domain containing 150 [Source:MGI Symbol;Acc:MGI:1925266]
ENSMUSG00000025986	protein_coding	Slc39a10	solute carrier family 39 (zinc transporter), member 10 [Source:MGI Symbol;Acc:MGI:1914515]	0.819994	0.275943
ENSMUSG00000025993	protein_coding	Slc40a1	solute carrier family 40 (iron-regulated transporter), member 1 [Source:MGI Symbol;Acc:MGI:1315204]	0.0430376	0.865178	0.963901
ENSMUSG00000025995	protein_coding	Wdr75	WD repeat domain 75 [Source:MGI Symbol;Acc:MGI:1920924]	-0.149978	0.720599	0.917628
ENSMUSG00000026009	protein_coding	Icos	inducible T cell co-stimulator [Source:MGI Symbol;Acc:MGI:1858745]	0.851562	0.527484
ENSMUSG00000026011	protein_coding	Ctla4	cytotoxic T-lymphocyte-associated protein 4 [Source:MGI Symbol;Acc:MGI:88556]	1.78452	0.609256
ENSMUSG00000026012	protein_coding	Cd28	CD28 antigen [Source:MGI Symbol;Acc:MGI:88327]	2.49785	0.443774
ENSMUSG00000026014	protein_coding	Raph1	Ras association (RalGDS/AF-6) and pleckstrin homology domains 1 [Source:MGI Symbol;Acc:MGI:1924550]	0.2732	0.232582	0.613085
ENSMUSG00000026017	protein_coding	Carf	calcium response factor [Source:MGI Symbol;Acc:MGI:2182269]	0.0660648	0.913266
ENSMUSG00000026018	protein_coding	Ica1l	islet cell autoantigen 1-like [Source:MGI Symbol;Acc:MGI:1917625]	0.0410594	0.984126
ENSMUSG00000026019	protein_coding	Wdr12	WD repeat domain 12 [Source:MGI Symbol;Acc:MGI:1927241]	0.741793	0.0219844	0.177657
ENSMUSG00000026020	protein_coding	Nop58	NOP58 ribonucleoprotein [Source:MGI Symbol;Acc:MGI:1933184]	0.988281	0.010306	0.111918
ENSMUSG00000026021	protein_coding	Sumo1	small ubiquitin-like modifier 1 [Source:MGI Symbol;Acc:MGI:1197010]	0.448859	0.0344619	0.236101
ENSMUSG00000026023	protein_coding	Cdk15	cyclin-dependent kinase 15 [Source:MGI Symbol;Acc:MGI:3583944]	-0.0951997	0.978508
ENSMUSG00000026024	protein_coding	Als2	alsin Rho guanine nucleotide exchange factor [Source:MGI Symbol;Acc:MGI:1921268]	0.0840278	0.758061	0.930078
ENSMUSG00000026027	protein_coding	Stradb	STE20-related kinase adaptor beta [Source:MGI Symbol;Acc:MGI:2144047]	0.659469	0.00251011	0.0426434
ENSMUSG00000026028	protein_coding	Trak2	trafficking protein, kinesin binding 2 [Source:MGI Symbol;Acc:MGI:1918077]	0.654543	0.10986	0.440718
ENSMUSG00000026029	protein_coding	Casp8	caspase 8 [Source:MGI Symbol;Acc:MGI:1261423]	0.217366	0.438662	0.77533
ENSMUSG00000026031	protein_coding	Cflar	CASP8 and FADD-like apoptosis regulator [Source:MGI Symbol;Acc:MGI:1336166]	-0.0660674	0.74181	0.924685
ENSMUSG00000026032	protein_coding	Ndufb3	NADH:ubiquinone oxidoreductase subunit B3 [Source:MGI Symbol;Acc:MGI:1913745]	-0.0446866	0.836132	0.953404
ENSMUSG00000026034	protein_coding	Clk1	CDC-like kinase 1 [Source:MGI Symbol;Acc:MGI:107403]	0.10446	0.608874	0.867547
ENSMUSG00000026035	protein_coding	Ppil3	peptidylprolyl isomerase (cyclophilin)-like 3 [Source:MGI Symbol;Acc:MGI:1917475]	-0.263336	0.501123	0.812118
ENSMUSG00000026036	protein_coding	Nif3l1	Ngg1 interacting factor 3-like 1 (S. pombe) [Source:MGI Symbol;Acc:MGI:1929485]	-0.161201	0.600285	0.86354
ENSMUSG00000026037	protein_coding	Orc2	origin recognition complex, subunit 2 [Source:MGI Symbol;Acc:MGI:1328306]	0.071821	0.903988
ENSMUSG00000026039	protein_coding	Sgo2a	shugoshin 2A [Source:MGI Symbol;Acc:MGI:1098767]	3.18152	0.0534574
ENSMUSG00000026042	protein_coding	Col5a2	collagen, type V, alpha 2 [Source:MGI Symbol;Acc:MGI:88458]	-0.185315	0.839578
ENSMUSG00000026043	protein_coding	Col3a1	collagen, type III, alpha 1 [Source:MGI Symbol;Acc:MGI:88453]	0.362859	0.265075	0.644544
ENSMUSG00000026047	protein_coding	Poglut2	protein O-glucosyltransferase 2 [Source:MGI Symbol;Acc:MGI:1919300]	0.106303	0.810832	0.947273
ENSMUSG00000026048	protein_coding	Ercc5	excision repair cross-complementing rodent repair deficiency, complementation group 5 [Source:MGI Symbol;Acc:MGI:103582]	-0.111087	0.782399	0.93913
ENSMUSG00000026049	protein_coding	Tex30	testis expressed 30 [Source:MGI Symbol;Acc:MGI:1922873]	1.30612	0.00469418	0.0664671
ENSMUSG00000026051	protein_coding	Ecrg4	ECRG4 augurin precursor [Source:MGI Symbol;Acc:MGI:1926146]	1.56882	0.654474
ENSMUSG00000026062	protein_coding	Slc9a2	solute carrier family 9 (sodium/hydrogen exchanger), member 2 [Source:MGI Symbol;Acc:MGI:105075]	-0.0951997	0.978508
ENSMUSG00000026065	protein_coding	Slc9a4	solute carrier family 9 (sodium/hydrogen exchanger), member 4 [Source:MGI Symbol;Acc:MGI:105074]
ENSMUSG00000026068	protein_coding	Il18rap	interleukin 18 receptor accessory protein [Source:MGI Symbol;Acc:MGI:1338888]	-0.564539	0.792824
ENSMUSG00000026069	protein_coding	Il1rl1	interleukin 1 receptor-like 1 [Source:MGI Symbol;Acc:MGI:98427]	-0.0951997	0.978508
ENSMUSG00000026070	protein_coding	Il18r1	interleukin 18 receptor 1 [Source:MGI Symbol;Acc:MGI:105383]	0.208485	0.940707
ENSMUSG00000026072	protein_coding	Il1r1	interleukin 1 receptor, type I [Source:MGI Symbol;Acc:MGI:96545]	1.26642	0.00830544	0.0980666
ENSMUSG00000026073	protein_coding	Il1r2	interleukin 1 receptor, type II [Source:MGI Symbol;Acc:MGI:96546]	-0.0951997	0.978508
ENSMUSG00000026074	protein_coding	Map4k4	mitogen-activated protein kinase kinase kinase kinase 4 [Source:MGI Symbol;Acc:MGI:1349394]	-0.236581	0.728155
ENSMUSG00000026077	protein_coding	Npas2	neuronal PAS domain protein 2 [Source:MGI Symbol;Acc:MGI:109232]	-1.79815	0.24222
ENSMUSG00000026078	protein_coding	Pdcl3	phosducin-like 3 [Source:MGI Symbol;Acc:MGI:1916083]	0.13897	0.608358	0.867401
ENSMUSG00000026080	protein_coding	Chst10	carbohydrate sulfotransferase 10 [Source:MGI Symbol;Acc:MGI:2138283]	0.649651	0.685617
ENSMUSG00000026082	protein_coding	Rev1	REV1, DNA directed polymerase [Source:MGI Symbol;Acc:MGI:1929074]	-0.31628	0.499725	0.811412
ENSMUSG00000026083	protein_coding	Eif5b	eukaryotic translation initiation factor 5B [Source:MGI Symbol;Acc:MGI:2441772]	0.201472	0.334337	0.710872
ENSMUSG00000026085	protein_coding	Lyg1	lysozyme G-like 1 [Source:MGI Symbol;Acc:MGI:1916791]
ENSMUSG00000026087	protein_coding	Mrpl30	mitochondrial ribosomal protein L30 [Source:MGI Symbol;Acc:MGI:1333820]	-0.254168	0.189844	0.569339
ENSMUSG00000026088	protein_coding	Mitd1	MIT, microtubule interacting and transport, domain containing 1 [Source:MGI Symbol;Acc:MGI:1916278]	0.0925618	0.804891	0.946696
ENSMUSG00000026090	protein_coding	2010300C02Rik	RIKEN cDNA 2010300C02 gene [Source:MGI Symbol;Acc:MGI:1919347]	2.66233	0.196104
ENSMUSG00000026094	protein_coding	Stk17b	serine/threonine kinase 17b (apoptosis-inducing) [Source:MGI Symbol;Acc:MGI:2138162]	-0.0948004	0.831791	0.952788
ENSMUSG00000026095	protein_coding	Asnsd1	asparagine synthetase domain containing 1 [Source:MGI Symbol;Acc:MGI:1917646]	0.0297323	0.899881	0.972654
ENSMUSG00000026096	protein_coding	Osgepl1	O-sialoglycoprotein endopeptidase-like 1 [Source:MGI Symbol;Acc:MGI:1919335]	0.618895	0.0524689	0.296426
ENSMUSG00000026097	protein_coding	Ormdl1	ORM1-like 1 (S. cerevisiae) [Source:MGI Symbol;Acc:MGI:2181669]	0.172135	0.539507	0.836839
ENSMUSG00000026098	protein_coding	Pms1	PMS1 homolog 1, mismatch repair system component [Source:MGI Symbol;Acc:MGI:1202302]	0.609155	0.163708	0.535319
ENSMUSG00000026100	protein_coding	Mstn	myostatin [Source:MGI Symbol;Acc:MGI:95691]
ENSMUSG00000026102	protein_coding	Inpp1	inositol polyphosphate-1-phosphatase [Source:MGI Symbol;Acc:MGI:104848]	0.369941	0.399359	0.750352
ENSMUSG00000026103	protein_coding	Gls	glutaminase [Source:MGI Symbol;Acc:MGI:95752]	-0.397953	0.475895
ENSMUSG00000026104	protein_coding	Stat1	signal transducer and activator of transcription 1 [Source:MGI Symbol;Acc:MGI:103063]	-0.437204	0.0872849	0.393836
ENSMUSG00000026107	protein_coding	Nabp1	nucleic acid binding protein 1 [Source:MGI Symbol;Acc:MGI:1923258]	0.786927	0.037898	0.250877
ENSMUSG00000026109	protein_coding	Tmeff2	transmembrane protein with EGF-like and two follistatin-like domains 2 [Source:MGI Symbol;Acc:MGI:1861735]	2.86055	0.130776
ENSMUSG00000026110	protein_coding	Mgat4a	mannoside acetylglucosaminyltransferase 4, isoenzyme A [Source:MGI Symbol;Acc:MGI:2662992]	0.0973578	0.907725
ENSMUSG00000026111	protein_coding	Unc50	unc-50 homolog [Source:MGI Symbol;Acc:MGI:1914637]	0.33244	0.11828	0.45652
ENSMUSG00000026112	protein_coding	Coa5	cytochrome C oxidase assembly factor 5 [Source:MGI Symbol;Acc:MGI:1923428]	0.38253	0.0340414	0.234345
ENSMUSG00000026113	protein_coding	Inpp4a	inositol polyphosphate-4-phosphatase, type I [Source:MGI Symbol;Acc:MGI:1931123]	0.185259	0.460171	0.786236
ENSMUSG00000026114	protein_coding	Cnga3	cyclic nucleotide gated channel alpha 3 [Source:MGI Symbol;Acc:MGI:1341818]
ENSMUSG00000026116	protein_coding	Tmem131	transmembrane protein 131 [Source:MGI Symbol;Acc:MGI:1927110]	0.217139	0.685403	0.900932
ENSMUSG00000026117	protein_coding	Zap70	zeta-chain (TCR) associated protein kinase [Source:MGI Symbol;Acc:MGI:99613]	-0.942128	0.000500623	0.0126853
ENSMUSG00000026121	protein_coding	Sema4c	sema domain, immunoglobulin domain (Ig), transmembrane domain (TM) and short cytoplasmic domain, (semaphorin) 4C [Source:MGI Symbol;Acc:MGI:109252]	0.111885	0.962793
ENSMUSG00000026782	protein_coding	Abi2	abl-interactor 2 [Source:MGI Symbol;Acc:MGI:106913]	0.282451	0.515611	0.821451
ENSMUSG00000037138	protein_coding	Aff3	AF4/FMR2 family, member 3 [Source:MGI Symbol;Acc:MGI:106927]	-1.09397	0.673178
ENSMUSG00000037216	protein_coding	Lipt1	lipoyltransferase 1 [Source:MGI Symbol;Acc:MGI:3645211]	0.509484	0.242163	0.622407
ENSMUSG00000037351	protein_coding	Actr1b	ARP1 actin-related protein 1B, centractin beta [Source:MGI Symbol;Acc:MGI:1917446]	0.280282	0.245339	0.625633
ENSMUSG00000037408	protein_coding	Cnnm4	cyclin M4 [Source:MGI Symbol;Acc:MGI:2151060]	-1.91532	0.0061161
ENSMUSG00000037432	protein_coding	Fer1l5	fer-1-like 5 (C. elegans) [Source:MGI Symbol;Acc:MGI:3616091]	-0.680105	0.56781
ENSMUSG00000037447	protein_coding	Arid5a	AT rich interactive domain 5A (MRF1-like) [Source:MGI Symbol;Acc:MGI:2443039]	-0.918913	0.492862
ENSMUSG00000037470	protein_coding	Uggt1	UDP-glucose glycoprotein glucosyltransferase 1 [Source:MGI Symbol;Acc:MGI:2443162]	0.100558	0.657712	0.890598
ENSMUSG00000038079	protein_coding	Tmem237	transmembrane protein 237 [Source:MGI Symbol;Acc:MGI:2138365]	0.0628954	0.929981
ENSMUSG00000038174	protein_coding	Fam126b	family with sequence similarity 126, member B [Source:MGI Symbol;Acc:MGI:1098784]	0.730192	0.00482802	0.0677737
ENSMUSG00000038242	protein_coding	Aox4	aldehyde oxidase 4 [Source:MGI Symbol;Acc:MGI:1919122]
ENSMUSG00000038305	protein_coding	Spats2l	spermatogenesis associated, serine-rich 2-like [Source:MGI Symbol;Acc:MGI:1914448]	-0.429432	0.631499
ENSMUSG00000038323	protein_coding	1700066M21Rik	RIKEN cDNA 1700066M21 gene [Source:MGI Symbol;Acc:MGI:1920717]	1.01898	0.000103975	0.00357338
ENSMUSG00000038331	protein_coding	Satb2	special AT-rich sequence binding protein 2 [Source:MGI Symbol;Acc:MGI:2679336]	1.73144	0.537972
ENSMUSG00000038349	protein_coding	Plcl1	phospholipase C-like 1 [Source:MGI Symbol;Acc:MGI:3036262]	0.76143	0.620493
ENSMUSG00000041040	protein_coding	Fam117b	family with sequence similarity 117, member B [Source:MGI Symbol;Acc:MGI:1920000]	0.225233	0.719384
ENSMUSG00000041075	protein_coding	Fzd7	frizzled class receptor 7 [Source:MGI Symbol;Acc:MGI:108570]	0.298591	0.547451	0.841392
ENSMUSG00000041144	protein_coding	Dnah7b	dynein, axonemal, heavy chain 7B [Source:MGI Symbol;Acc:MGI:2684953]	-0.352752	0.841937
ENSMUSG00000041303	protein_coding	Gtf3c3	general transcription factor IIIC, polypeptide 3 [Source:MGI Symbol;Acc:MGI:2138383]	-0.0122823	0.969653	0.991781
ENSMUSG00000041426	protein_coding	Hibch	3-hydroxyisobutyryl-Coenzyme A hydrolase [Source:MGI Symbol;Acc:MGI:1923792]	0.149311	0.518629	0.822442
ENSMUSG00000041439	protein_coding	Mfsd6	major facilitator superfamily domain containing 6 [Source:MGI Symbol;Acc:MGI:1922925]	0.233714	0.641392	0.882796
ENSMUSG00000041684	protein_coding	Bivm	basic, immunoglobulin-like variable motif containing [Source:MGI Symbol;Acc:MGI:2179809]	0.149703	0.687302	0.901809
ENSMUSG00000041763	protein_coding	Tpp2	tripeptidyl peptidase II [Source:MGI Symbol;Acc:MGI:102724]	0.450969	0.0919653	0.405769
ENSMUSG00000041878	antisense	8430432A02Rik	RIKEN cDNA 8430432A02 gene [Source:MGI Symbol;Acc:MGI:1918774]	-0.85396	0.796362
ENSMUSG00000041907	protein_coding	Gpr45	G protein-coupled receptor 45 [Source:MGI Symbol;Acc:MGI:2135882]
ENSMUSG00000041945	protein_coding	Mfsd9	major facilitator superfamily domain containing 9 [Source:MGI Symbol;Acc:MGI:2443548]	-0.235183	0.75531
ENSMUSG00000042807	protein_coding	Hecw2	HECT, C2 and WW domain containing E3 ubiquitin protein ligase 2 [Source:MGI Symbol;Acc:MGI:2685817]	0.855745	0.203521
ENSMUSG00000043015	protein_coding	Nemp2	nuclear envelope integral membrane protein 2 [Source:MGI Symbol;Acc:MGI:2444113]	2.57928	0.066796
ENSMUSG00000043629	protein_coding	1700019D03Rik	RIKEN cDNA 1700019D03 gene [Source:MGI Symbol;Acc:MGI:1914330]	-1.36802	0.422211
ENSMUSG00000044457	transcribed_processed_pseudogene	Stk-ps2	serine/threonine kinase 2 [Source:MGI Symbol;Acc:MGI:3643324]
ENSMUSG00000045216	protein_coding	Hs6st1	heparan sulfate 6-O-sulfotransferase 1 [Source:MGI Symbol;Acc:MGI:1354958]	-0.0537047	0.804049	0.946126
ENSMUSG00000045336	protein_coding	Hsfy2	heat shock transcription factor, Y-linked 2 [Source:MGI Symbol;Acc:MGI:1918316]
ENSMUSG00000045515	protein_coding	Pou3f3	POU domain, class 3, transcription factor 3 [Source:MGI Symbol;Acc:MGI:102564]
ENSMUSG00000045954	protein_coding	Cavin2	caveolae associated 2 [Source:MGI Symbol;Acc:MGI:99513]	-0.141944	0.698732	0.908484
ENSMUSG00000046337	protein_coding	Fam178b	family with sequence similarity 178, member B [Source:MGI Symbol;Acc:MGI:3026913]
ENSMUSG00000046828	protein_coding	Mettl21e	methyltransferase like 21E [Source:MGI Symbol;Acc:MGI:2685837]	0.31757	0.906552
ENSMUSG00000046994	protein_coding	Mars2	methionine-tRNA synthetase 2 (mitochondrial) [Source:MGI Symbol;Acc:MGI:2444136]	0.458164	0.482766
ENSMUSG00000047180	protein_coding	Neurl3	neuralized E3 ubiquitin protein ligase 3 [Source:MGI Symbol;Acc:MGI:2429944]	-0.0878692	0.885307
ENSMUSG00000047343	protein_coding	Mettl21c	methyltransferase like 21C [Source:MGI Symbol;Acc:MGI:3611450]	-0.0951997	0.978508
ENSMUSG00000047361	protein_coding	Gm973	predicted gene 973 [Source:MGI Symbol;Acc:MGI:2685819]
ENSMUSG00000047383	lincRNA	AC169382.1	novel transcript	-0.0951997	0.978508
ENSMUSG00000047528	protein_coding	Flacc1	flagellum associated containing coiled-coil domains 1 [Source:MGI Symbol;Acc:MGI:1918359]	0.466898	0.776421
ENSMUSG00000048234	protein_coding	Rnf149	ring finger protein 149 [Source:MGI Symbol;Acc:MGI:2677438]	-0.246299	0.251009	0.63228
ENSMUSG00000048495	protein_coding	Tyw5	tRNA-yW synthesizing protein 5 [Source:MGI Symbol;Acc:MGI:1915986]	0.271243	0.498203	0.810281
ENSMUSG00000048814	protein_coding	Lonrf2	LON peptidase N-terminal domain and ring finger 2 [Source:MGI Symbol;Acc:MGI:1920209]	-0.551232	0.866641
ENSMUSG00000049439	protein_coding	Cyp20a1	cytochrome P450, family 20, subfamily a, polypeptide 1 [Source:MGI Symbol;Acc:MGI:1925201]	-0.148976	0.738424	0.923577
ENSMUSG00000050122	protein_coding	Vwa3b	von Willebrand factor A domain containing 3B [Source:MGI Symbol;Acc:MGI:1918103]	0.0915065	0.946072
ENSMUSG00000050967	protein_coding	Creg2	cellular repressor of E1A-stimulated genes 2 [Source:MGI Symbol;Acc:MGI:1928333]	1.78452	0.609256
ENSMUSG00000051223	protein_coding	Bzw1	basic leucine zipper and W2 domains 1 [Source:MGI Symbol;Acc:MGI:1914132]	0.442147	0.016606	0.150362
ENSMUSG00000051616	lincRNA	C230029F24Rik	RIKEN cDNA C230029F24 gene [Source:MGI Symbol;Acc:MGI:3045370]
ENSMUSG00000052062	protein_coding	Pard3b	par-3 family cell polarity regulator beta [Source:MGI Symbol;Acc:MGI:1919301]	0.96262	0.134845
ENSMUSG00000052331	protein_coding	Ankrd44	ankyrin repeat domain 44 [Source:MGI Symbol;Acc:MGI:3045243]	-0.550374	0.377716
ENSMUSG00000053640	lincRNA	Gm9915	predicted gene 9915 [Source:MGI Symbol;Acc:MGI:3641924]
ENSMUSG00000054770	protein_coding	Kctd18	potassium channel tetramerisation domain containing 18 [Source:MGI Symbol;Acc:MGI:3603813]	-0.954194	0.243645
ENSMUSG00000056870	protein_coding	Gulp1	GULP, engulfment adaptor PTB domain containing 1 [Source:MGI Symbol;Acc:MGI:1920407]	1.47374	0.142431
ENSMUSG00000057173	protein_coding	Rfx8	regulatory factor X 8 [Source:MGI Symbol;Acc:MGI:3588206]
ENSMUSG00000057363	protein_coding	Uxs1	UDP-glucuronate decarboxylase 1 [Source:MGI Symbol;Acc:MGI:1915133]	0.38053	0.401507	0.751229
ENSMUSG00000058407	protein_coding	Txndc9	thioredoxin domain containing 9 [Source:MGI Symbol;Acc:MGI:2138153]	0.27527	0.229772	0.611039
ENSMUSG00000059647	processed_pseudogene	Cbx3-ps7	chromobox 3, pseudogene 7 [Source:MGI Symbol;Acc:MGI:3704187]	-0.0951997	0.978508
ENSMUSG00000060424	lincRNA	Pantr1	POU domain, class 3, transcription factor 3 adjacent noncoding transcript 1 [Source:MGI Symbol;Acc:MGI:1913547]
ENSMUSG00000060679	protein_coding	Mrps9	mitochondrial ribosomal protein S9 [Source:MGI Symbol;Acc:MGI:1916777]	0.0798168	0.74253	0.924698
ENSMUSG00000060715	protein_coding	1700019A02Rik	RIKEN cDNA 1700019A02 gene [Source:MGI Symbol;Acc:MGI:1916647]	2.19162	0.527425
ENSMUSG00000060771	protein_coding	Tsga10	testis specific 10 [Source:MGI Symbol;Acc:MGI:2685063]	-0.305194	0.720097
ENSMUSG00000061518	protein_coding	Cox5b	cytochrome c oxidase subunit 5B [Source:MGI Symbol;Acc:MGI:88475]	-0.156216	0.41586	0.761029
ENSMUSG00000061584	protein_coding	Lyg2	lysozyme G-like 2 [Source:MGI Symbol;Acc:MGI:2685622]
ENSMUSG00000061863	processed_pseudogene	Gm6822	predicted pseudogene 6822 [Source:MGI Symbol;Acc:MGI:3644721]
ENSMUSG00000062939	protein_coding	Stat4	signal transducer and activator of transcription 4 [Source:MGI Symbol;Acc:MGI:103062]	0.924569	0.508131
ENSMUSG00000063558	protein_coding	Aox1	aldehyde oxidase 1 [Source:MGI Symbol;Acc:MGI:88035]	1.33797	2.36968e-08	1.93237e-06
ENSMUSG00000064294	protein_coding	Aox3	aldehyde oxidase 3 [Source:MGI Symbol;Acc:MGI:1918974]	1.54511	3.63643e-24	1.16496e-21
ENSMUSG00000064936	snoRNA	Gm23722	predicted gene, 23722 [Source:MGI Symbol;Acc:MGI:5453499]
ENSMUSG00000064943	snRNA	Gm23240	predicted gene, 23240 [Source:MGI Symbol;Acc:MGI:5453017]
ENSMUSG00000065192	snRNA	Gm23460	predicted gene, 23460 [Source:MGI Symbol;Acc:MGI:5453237]
ENSMUSG00000065255	snoRNA	Gm23974	predicted gene, 23974 [Source:MGI Symbol;Acc:MGI:5453751]
ENSMUSG00000065629	snoRNA	Gm24826	predicted gene, 24826 [Source:MGI Symbol;Acc:MGI:5454603]
ENSMUSG00000066877	protein_coding	Nck2	non-catalytic region of tyrosine kinase adaptor protein 2 [Source:MGI Symbol;Acc:MGI:1306821]	0.280724	0.798566
ENSMUSG00000067336	protein_coding	Bmpr2	bone morphogenetic protein receptor, type II (serine/threonine kinase) [Source:MGI Symbol;Acc:MGI:1095407]	0.254771	0.359992	0.728101
ENSMUSG00000067604	protein_coding	Nms	neuromedin S [Source:MGI Symbol;Acc:MGI:3583618]
ENSMUSG00000067653	protein_coding	Ankrd23	ankyrin repeat domain 23 [Source:MGI Symbol;Acc:MGI:1925571]	0.0627414	0.945383
ENSMUSG00000070896	processed_pseudogene	Rpl23a-ps1	ribosomal protein 23A, pseudogene 1 [Source:MGI Symbol;Acc:MGI:3646201]
ENSMUSG00000070939	protein_coding	Tgfbrap1	transforming growth factor, beta receptor associated protein 1 [Source:MGI Symbol;Acc:MGI:2447427]	0.166439	0.624264	0.875082
ENSMUSG00000070942	protein_coding	Il1rl2	interleukin 1 receptor-like 2 [Source:MGI Symbol;Acc:MGI:1913107]	0.816345	0.757241
ENSMUSG00000072295	protein_coding	C2cd6	C2 calcium dependent domain containing 6 [Source:MGI Symbol;Acc:MGI:1920713]
ENSMUSG00000072324	processed_pseudogene	Gm8420	predicted gene 8420 [Source:MGI Symbol;Acc:MGI:3645594]
ENSMUSG00000073664	protein_coding	Nbeal1	neurobeachin like 1 [Source:MGI Symbol;Acc:MGI:2444343]	0.246725	0.373226	0.737409
ENSMUSG00000073676	protein_coding	Hspe1	heat shock protein 1 (chaperonin 10) [Source:MGI Symbol;Acc:MGI:104680]	-0.09564	0.654204	0.889031
ENSMUSG00000073678	protein_coding	Pgap1	post-GPI attachment to proteins 1 [Source:MGI Symbol;Acc:MGI:2443342]	0.537387	0.168198	0.542202
ENSMUSG00000073702	protein_coding	Rpl31	ribosomal protein L31 [Source:MGI Symbol;Acc:MGI:2149632]	-0.361253	0.200914	0.581291
ENSMUSG00000077345	snoRNA	Snord70	small nucleolar RNA, C/D box 70 [Source:MGI Symbol;Acc:MGI:3819553]
ENSMUSG00000077358	snoRNA	Gm26293	predicted gene, 26293 [Source:MGI Symbol;Acc:MGI:5456070]
ENSMUSG00000077448	snoRNA	Gm23126	predicted gene, 23126 [Source:MGI Symbol;Acc:MGI:5452903]
ENSMUSG00000077616	snoRNA	Gm25502	predicted gene, 25502 [Source:MGI Symbol;Acc:MGI:5455279]
ENSMUSG00000077704	snoRNA	Snord89	small nucleolar RNA, C/D box 89 [Source:MGI Symbol;Acc:MGI:3819562]	-0.613211	0.858786
ENSMUSG00000077776	snoRNA	Gm22371	predicted gene, 22371 [Source:MGI Symbol;Acc:MGI:5452148]
ENSMUSG00000077939	miRNA	Gm24133	predicted gene, 24133 [Source:MGI Symbol;Acc:MGI:5453910]
ENSMUSG00000078291	processed_pseudogene	Gm3940	predicted gene 3940 [Source:MGI Symbol;Acc:MGI:3782114]
ENSMUSG00000079550	protein_coding	Mpp4	membrane protein, palmitoylated 4 (MAGUK p55 subfamily member 4) [Source:MGI Symbol;Acc:MGI:2386681]	0.187646	0.596074	0.862058
ENSMUSG00000079554	protein_coding	Aox2	aldehyde oxidase 2 [Source:MGI Symbol;Acc:MGI:3529596]	1.24987	0.7222
ENSMUSG00000079588	protein_coding	Tmem182	transmembrane protein 182 [Source:MGI Symbol;Acc:MGI:1923725]	1.30337	0.27086
ENSMUSG00000079610	protein_coding	Ankrd39	ankyrin repeat domain 39 [Source:MGI Symbol;Acc:MGI:1914816]	0.304052	0.587385	0.857839
ENSMUSG00000080054	processed_pseudogene	Rpl12-ps1	ribosomal protein L12, pseudogene 1 [Source:MGI Symbol;Acc:MGI:3646154]
ENSMUSG00000080785	processed_pseudogene	Gm11591	predicted gene 11591 [Source:MGI Symbol;Acc:MGI:3652105]
ENSMUSG00000080800	processed_pseudogene	Gm11582	predicted gene 11582 [Source:MGI Symbol;Acc:MGI:3652084]
ENSMUSG00000081185	processed_pseudogene	Gm4852	predicted pseudogene 4852 [Source:MGI Symbol;Acc:MGI:3643039]
ENSMUSG00000081382	processed_pseudogene	Rpl18-ps1	ribosomal protein L18, pseudogene 1 [Source:MGI Symbol;Acc:MGI:98018]	-0.0951997	0.978508
ENSMUSG00000081562	processed_pseudogene	Gm11575	predicted gene 11575 [Source:MGI Symbol;Acc:MGI:3649592]	-0.910274	0.764921
ENSMUSG00000082160	processed_pseudogene	Gm11578	predicted gene 11578 [Source:MGI Symbol;Acc:MGI:3650505]
ENSMUSG00000082609	processed_pseudogene	Gm15464	predicted gene 15464 [Source:MGI Symbol;Acc:MGI:3646025]	-0.0951997	0.978508
ENSMUSG00000082661	processed_pseudogene	Gm11590	predicted gene 11590 [Source:MGI Symbol;Acc:MGI:3652106]
ENSMUSG00000082804	processed_pseudogene	Rpl17-ps1	ribosomal protein L17, pseudogene 1 [Source:MGI Symbol;Acc:MGI:3652107]
ENSMUSG00000083118	processed_pseudogene	Gm11609	predicted gene 11609 [Source:MGI Symbol;Acc:MGI:3694969]
ENSMUSG00000083355	processed_pseudogene	Gm11581	predicted gene 11581 [Source:MGI Symbol;Acc:MGI:3652083]	0.769035	0.82638
ENSMUSG00000084151	processed_pseudogene	Gm11577	predicted gene 11577 [Source:MGI Symbol;Acc:MGI:3650975]
ENSMUSG00000084400	processed_pseudogene	Gm11576	predicted gene 11576 [Source:MGI Symbol;Acc:MGI:3649593]	-0.0951997	0.978508
ENSMUSG00000084531	misc_RNA	Gm25843	predicted gene, 25843 [Source:MGI Symbol;Acc:MGI:5455620]
ENSMUSG00000084817	processed_pseudogene	Gm5526	predicted pseudogene 5526 [Source:MGI Symbol;Acc:MGI:3643066]	-0.0951997	0.978508
ENSMUSG00000085019	antisense	Pard3bos2	par-3 family cell polarity regulator beta, opposite strand 2 [Source:MGI Symbol;Acc:MGI:3650411]
ENSMUSG00000085054	lincRNA	Gm15834	predicted gene 15834 [Source:MGI Symbol;Acc:MGI:3802168]	0.551576	0.608941
ENSMUSG00000085248	lincRNA	Gm11587	predicted gene 11587 [Source:MGI Symbol;Acc:MGI:3652110]
ENSMUSG00000085280	antisense	Gm16151	predicted gene 16151 [Source:MGI Symbol;Acc:MGI:3801826]	-0.0951997	0.978508
ENSMUSG00000085391	antisense	Gm16150	predicted gene 16150 [Source:MGI Symbol;Acc:MGI:3801827]
ENSMUSG00000085400	antisense	Pard3bos3	par-3 family cell polarity regulator beta, opposite strand 3 [Source:MGI Symbol;Acc:MGI:3651159]	-0.40774	0.741753
ENSMUSG00000085447	lincRNA	9530026F06Rik	RIKEN cDNA 9530026F06 gene [Source:MGI Symbol;Acc:MGI:1924591]
ENSMUSG00000085842	antisense	Pard3bos1	par-3 family cell polarity regulator beta, opposite strand 1 [Source:MGI Symbol;Acc:MGI:1921911]	-0.473557	0.842909
ENSMUSG00000085894	processed_transcript	Gm15832	predicted gene 15832 [Source:MGI Symbol;Acc:MGI:3834078]	-0.206866	0.528989	0.828538
ENSMUSG00000085965	lincRNA	2310016D23Rik	RIKEN cDNA 2310016D23 gene [Source:MGI Symbol;Acc:MGI:1923693]
ENSMUSG00000086009	lincRNA	4930587A21Rik	RIKEN cDNA 4930587A21 gene [Source:MGI Symbol;Acc:MGI:1923146]
ENSMUSG00000086064	antisense	4930439A04Rik	RIKEN cDNA 4930439A04 gene [Source:MGI Symbol;Acc:MGI:1925369]	-0.0951997	0.978508
ENSMUSG00000086408	lincRNA	Gm11588	predicted gene 11588 [Source:MGI Symbol;Acc:MGI:3650951]
ENSMUSG00000086795	lincRNA	Gm11579	predicted gene 11579 [Source:MGI Symbol;Acc:MGI:3650510]
ENSMUSG00000087022	processed_transcript	9130024F11Rik	RIKEN cDNA 9130024F11 gene [Source:MGI Symbol;Acc:MGI:1926150]
ENSMUSG00000087131	antisense	Gm16152	predicted gene 16152 [Source:MGI Symbol;Acc:MGI:3802058]	1.06868	0.722109
ENSMUSG00000087233	processed_pseudogene	Gm43213	predicted gene 43213 [Source:MGI Symbol;Acc:MGI:5663350]	-0.550652	0.876096
ENSMUSG00000087374	antisense	Gm15457	predicted gene 15457 [Source:MGI Symbol;Acc:MGI:3705190]
ENSMUSG00000087589	processed_transcript	D430040D24Rik	RIKEN cDNA D430040D24 gene [Source:MGI Symbol;Acc:MGI:2442526]	-0.0951997	0.978508
ENSMUSG00000087764	ribozyme	Gm23984	predicted gene, 23984 [Source:MGI Symbol;Acc:MGI:5453761]
ENSMUSG00000087949	snRNA	Gm24251	predicted gene, 24251 [Source:MGI Symbol;Acc:MGI:5454028]
ENSMUSG00000088017	misc_RNA	Gm23829	predicted gene, 23829 [Source:MGI Symbol;Acc:MGI:5453606]
ENSMUSG00000088353	snRNA	Gm24014	predicted gene, 24014 [Source:MGI Symbol;Acc:MGI:5453791]
ENSMUSG00000088848	snoRNA	Gm26352	predicted gene, 26352 [Source:MGI Symbol;Acc:MGI:5456129]
ENSMUSG00000088973	miRNA	Gm23762	predicted gene, 23762 [Source:MGI Symbol;Acc:MGI:5453539]
ENSMUSG00000089088	miRNA	Gm24001	predicted gene, 24001 [Source:MGI Symbol;Acc:MGI:5453778]
ENSMUSG00000089093	snoRNA	Snord11	small nucleolar RNA, C/D box 11 [Source:MGI Symbol;Acc:MGI:3819516]
ENSMUSG00000089141	misc_RNA	Gm23409	predicted gene, 23409 [Source:MGI Symbol;Acc:MGI:5453186]
ENSMUSG00000089245	miRNA	Gm24053	predicted gene, 24053 [Source:MGI Symbol;Acc:MGI:5453830]
ENSMUSG00000089275	snoRNA	Gm24548	predicted gene, 24548 [Source:MGI Symbol;Acc:MGI:5454325]
ENSMUSG00000089276	misc_RNA	Gm24545	predicted gene, 24545 [Source:MGI Symbol;Acc:MGI:5454322]
ENSMUSG00000089334	snoRNA	Gm24349	predicted gene, 24349 [Source:MGI Symbol;Acc:MGI:5454126]
ENSMUSG00000089512	snoRNA	Gm26287	predicted gene, 26287 [Source:MGI Symbol;Acc:MGI:5456064]	-0.0951997	0.978508
ENSMUSG00000089546	snRNA	Gm25839	predicted gene, 25839 [Source:MGI Symbol;Acc:MGI:5455616]
ENSMUSG00000089670	processed_pseudogene	Gm16581	predicted gene 16581 [Source:MGI Symbol;Acc:MGI:4415001]
ENSMUSG00000089703	processed_pseudogene	Gm15833	predicted gene 15833 [Source:MGI Symbol;Acc:MGI:3801794]	-0.0951997	0.978508
ENSMUSG00000089767	antisense	4930556I23Rik	RIKEN cDNA 4930556I23 gene [Source:MGI Symbol;Acc:MGI:1922520]
ENSMUSG00000089802	processed_pseudogene	Gm16107	predicted gene 16107 [Source:MGI Symbol;Acc:MGI:3801820]	-0.0951997	0.978508
ENSMUSG00000089822	antisense	Gm15759	predicted gene 15759 [Source:MGI Symbol;Acc:MGI:3783202]
ENSMUSG00000089877	processed_pseudogene	Gm16102	predicted gene 16102 [Source:MGI Symbol;Acc:MGI:3802041]
ENSMUSG00000089906	processed_pseudogene	Gm6428	predicted pseudogene 6428 [Source:MGI Symbol;Acc:MGI:3649065]
ENSMUSG00000090106	processed_pseudogene	Gm15838	predicted gene 15838 [Source:MGI Symbol;Acc:MGI:3801943]
ENSMUSG00000090243	processed_pseudogene	Gm16103	predicted gene 16103 [Source:MGI Symbol;Acc:MGI:3802086]
ENSMUSG00000090682	processed_pseudogene	Gm3852	predicted gene 3852 [Source:MGI Symbol;Acc:MGI:3782024]
ENSMUSG00000091283	antisense	Gm17234	predicted gene 17234 [Source:MGI Symbol;Acc:MGI:4938061]
ENSMUSG00000091844	protein_coding	Gm8251	predicted gene 8251 [Source:MGI Symbol;Acc:MGI:3647616]	-0.0951997	0.978508
ENSMUSG00000091937	protein_coding	Gm3646	predicted gene 3646 [Source:MGI Symbol;Acc:MGI:3781822]
ENSMUSG00000092553	processed_pseudogene	Gm20428	predicted gene 20428 [Source:MGI Symbol;Acc:MGI:5141893]
ENSMUSG00000092563	processed_pseudogene	Gm3617	predicted gene 3617 [Source:MGI Symbol;Acc:MGI:3781793]
ENSMUSG00000092657	miRNA	Gm25240	predicted gene, 25240 [Source:MGI Symbol;Acc:MGI:5455017]	1.54224	0.40831
ENSMUSG00000092790	miRNA	Gm22693	predicted gene, 22693 [Source:MGI Symbol;Acc:MGI:5452470]
ENSMUSG00000092906	miRNA	Gm25736	predicted gene, 25736 [Source:MGI Symbol;Acc:MGI:5455513]
ENSMUSG00000093436	sense_overlapping	Gm20646	predicted gene 20646 [Source:MGI Symbol;Acc:MGI:5313093]
ENSMUSG00000094013	snRNA	Gm25829	predicted gene, 25829 [Source:MGI Symbol;Acc:MGI:5455606]
ENSMUSG00000094128	miRNA	Gm23943	predicted gene, 23943 [Source:MGI Symbol;Acc:MGI:5453720]
ENSMUSG00000094136	processed_pseudogene	Gm5973	predicted gene 5973 [Source:MGI Symbol;Acc:MGI:3646541]
ENSMUSG00000094245	snRNA	Gm23966	predicted gene, 23966 [Source:MGI Symbol;Acc:MGI:5453743]
ENSMUSG00000094497	processed_pseudogene	Gm8210	predicted pseudogene 8210 [Source:MGI Symbol;Acc:MGI:3643593]
ENSMUSG00000094968	miRNA	Gm22419	predicted gene, 22419 [Source:MGI Symbol;Acc:MGI:5452196]
ENSMUSG00000095121	snRNA	Gm23216	predicted gene, 23216 [Source:MGI Symbol;Acc:MGI:5452993]
ENSMUSG00000095757	miRNA	Gm24180	predicted gene, 24180 [Source:MGI Symbol;Acc:MGI:5453957]
ENSMUSG00000095944	rRNA	n-R5s210	nuclear encoded rRNA 5S 210 [Source:MGI Symbol;Acc:MGI:4422075]
ENSMUSG00000096047	rRNA	n-R5s211	nuclear encoded rRNA 5S 211 [Source:MGI Symbol;Acc:MGI:4422076]
ENSMUSG00000096141	protein_coding	Dnah7a	dynein, axonemal, heavy chain 7A [Source:MGI Symbol;Acc:MGI:2685838]	1.24987	0.7222
ENSMUSG00000096973	processed_pseudogene	Gm5974	predicted gene 5974 [Source:MGI Symbol;Acc:MGI:3646540]
ENSMUSG00000097063	processed_transcript	Pantr2	POU domain, class 3, transcription factor 3 adjacent noncoding transcript 2 [Source:MGI Symbol;Acc:MGI:1913870]
ENSMUSG00000097083	antisense	D930019O06Rik	RIKEN cDNA D930019O06 [Source:MGI Symbol;Acc:MGI:3043219]	0.34447	0.784838
ENSMUSG00000097268	antisense	Gm26805	predicted gene, 26805 [Source:MGI Symbol;Acc:MGI:5477299]
ENSMUSG00000097291	transcribed_processed_pseudogene	Gm18828	predicted gene, 18828 [Source:MGI Symbol;Acc:MGI:5011013]
ENSMUSG00000097519	lincRNA	4930558J18Rik	RIKEN cDNA 4930558J18 gene [Source:MGI Symbol;Acc:MGI:1922573]	0.770107	0.816705
ENSMUSG00000097573	antisense	G730003C15Rik	RIKEN cDNA G730003C15 gene [Source:MGI Symbol;Acc:MGI:3641700]	-0.665229	0.588154
ENSMUSG00000097649	antisense	Gm10561	predicted gene 10561 [Source:MGI Symbol;Acc:MGI:3648163]	-0.0951997	0.978508
ENSMUSG00000097819	lincRNA	Gm26813	predicted gene, 26813 [Source:MGI Symbol;Acc:MGI:5477307]	-0.33749	0.839256
ENSMUSG00000097833	processed_pseudogene	Gm5976	predicted gene 5976 [Source:MGI Symbol;Acc:MGI:3646538]
ENSMUSG00000097883	processed_pseudogene	Gm8357	predicted gene 8357 [Source:MGI Symbol;Acc:MGI:3645186]
ENSMUSG00000097899	antisense	Gm16894	predicted gene, 16894 [Source:MGI Symbol;Acc:MGI:4439818]
ENSMUSG00000098249	misc_RNA	Gm27330	predicted gene, 27330 [Source:MGI Symbol;Acc:MGI:5530712]
ENSMUSG00000098443	miRNA	Mir7681	microRNA 7681 [Source:MGI Symbol;Acc:MGI:5531188]
ENSMUSG00000098549	protein_coding	Gm5269	predicted gene 5269 [Source:MGI Symbol;Acc:MGI:3646793]
ENSMUSG00000098680	miRNA	Mir6898	microRNA 6898 [Source:MGI Symbol;Acc:MGI:5531198]
ENSMUSG00000098752	miRNA	Mir6897	microRNA 6897 [Source:MGI Symbol;Acc:MGI:5531034]
ENSMUSG00000098833	miRNA	Mir6349	microRNA 6349 [Source:MGI Symbol;Acc:MGI:5530940]
ENSMUSG00000098876	miRNA	Mir6350	microRNA 6350 [Source:MGI Symbol;Acc:MGI:5531340]
ENSMUSG00000099135	snoRNA	Gm27607	predicted gene, 27607 [Source:MGI Symbol;Acc:MGI:5530989]
ENSMUSG00000099376	processed_pseudogene	Gm19124	predicted gene, 19124 [Source:MGI Symbol;Acc:MGI:5011309]
ENSMUSG00000099381	processed_pseudogene	Gm18303	predicted gene, 18303 [Source:MGI Symbol;Acc:MGI:5010488]
ENSMUSG00000099413	lincRNA	Gm17767	predicted gene, 17767 [Source:MGI Symbol;Acc:MGI:5009931]	2.3924	0.0340506
ENSMUSG00000099432	unprocessed_pseudogene	Gm18849	predicted gene, 18849 [Source:MGI Symbol;Acc:MGI:5011034]
ENSMUSG00000099450	processed_pseudogene	Gm6799	predicted gene 6799 [Source:MGI Symbol;Acc:MGI:3646265]
ENSMUSG00000099454	processed_pseudogene	Gm8367	predicted gene 8367 [Source:MGI Symbol;Acc:MGI:3645196]
ENSMUSG00000099490	processed_pseudogene	Gm18802	predicted gene, 18802 [Source:MGI Symbol;Acc:MGI:5010987]
ENSMUSG00000099563	processed_pseudogene	Gm19125	predicted gene, 19125 [Source:MGI Symbol;Acc:MGI:5011310]	-0.0951997	0.978508
ENSMUSG00000099569	unprocessed_pseudogene	Gm18301	predicted gene, 18301 [Source:MGI Symbol;Acc:MGI:5010486]	-1.13938	0.548914
ENSMUSG00000099576	lincRNA	Gm29040	predicted gene 29040 [Source:MGI Symbol;Acc:MGI:5579746]
ENSMUSG00000099577	processed_pseudogene	Gm3605	predicted gene 3605 [Source:MGI Symbol;Acc:MGI:3781782]
ENSMUSG00000099608	lincRNA	4933411E06Rik	RIKEN cDNA 4933411E06 gene [Source:MGI Symbol;Acc:MGI:1918431]	0.104937	0.893465
ENSMUSG00000099625	lincRNA	Gm29325	predicted gene 29325 [Source:MGI Symbol;Acc:MGI:5580031]	-0.0951997	0.978508
ENSMUSG00000099627	processed_pseudogene	Gm6757	predicted gene 6757 [Source:MGI Symbol;Acc:MGI:3648801]
ENSMUSG00000099648	processed_pseudogene	Gm5975	predicted gene 5975 [Source:MGI Symbol;Acc:MGI:3646539]
ENSMUSG00000099694	processed_pseudogene	Gm29610	predicted gene 29610 [Source:MGI Symbol;Acc:MGI:5580316]
ENSMUSG00000099698	processed_pseudogene	Gm28740	predicted gene 28740 [Source:MGI Symbol;Acc:MGI:5579446]
ENSMUSG00000099719	unprocessed_pseudogene	Gm28802	predicted gene 28802 [Source:MGI Symbol;Acc:MGI:5579508]
ENSMUSG00000099741	processed_pseudogene	Gm5253	predicted gene 5253 [Source:MGI Symbol;Acc:MGI:3779481]
ENSMUSG00000099752	antisense	Gm29018	predicted gene 29018 [Source:MGI Symbol;Acc:MGI:5579724]
ENSMUSG00000099784	lincRNA	Dalir	DNMT1 associated long intergenic non-coding RNA [Source:MGI Symbol;Acc:MGI:5579231]
ENSMUSG00000099811	antisense	Gm28411	predicted gene 28411 [Source:MGI Symbol;Acc:MGI:5579117]
ENSMUSG00000099850	processed_pseudogene	Gm28906	predicted gene 28906 [Source:MGI Symbol;Acc:MGI:5579612]	1.88772	0.280081
ENSMUSG00000099864	processed_pseudogene	Gm8391	predicted gene 8391 [Source:MGI Symbol;Acc:MGI:3648160]
ENSMUSG00000099878	lincRNA	Gm28178	predicted gene 28178 [Source:MGI Symbol;Acc:MGI:5578884]
ENSMUSG00000099882	processed_pseudogene	Gm28388	predicted gene 28388 [Source:MGI Symbol;Acc:MGI:5579094]
ENSMUSG00000099913	protein_coding	Gm28551	predicted gene 28551 [Source:MGI Symbol;Acc:MGI:5579257]	0.11038	0.653526	0.888835
ENSMUSG00000099922	lincRNA	Gm29016	predicted gene 29016 [Source:MGI Symbol;Acc:MGI:5579722]	-1.17908	0.687412
ENSMUSG00000099924	sense_intronic	Gm28320	predicted gene 28320 [Source:MGI Symbol;Acc:MGI:5579026]
ENSMUSG00000099941	processed_pseudogene	Gm20118	predicted gene, 20118 [Source:MGI Symbol;Acc:MGI:5012303]
ENSMUSG00000099945	lincRNA	1700126A01Rik	RIKEN cDNA 1700126A01 gene [Source:MGI Symbol;Acc:MGI:1920852]
ENSMUSG00000099946	processed_pseudogene	Gm9496	predicted gene 9496 [Source:MGI Symbol;Acc:MGI:3779906]
ENSMUSG00000099950	lincRNA	9130227L01Rik	RIKEN cDNA 9130227L01 gene [Source:MGI Symbol;Acc:MGI:2445084]	-0.0951997	0.978508
ENSMUSG00000100007	processed_pseudogene	Gm5527	predicted gene 5527 [Source:MGI Symbol;Acc:MGI:3646585]
ENSMUSG00000100013	processed_pseudogene	Gm19480	predicted gene, 19480 [Source:MGI Symbol;Acc:MGI:5011665]
ENSMUSG00000100033	processed_pseudogene	Gm8337	predicted gene 8337 [Source:MGI Symbol;Acc:MGI:3644012]
ENSMUSG00000100069	unprocessed_pseudogene	Gm6801	predicted gene 6801 [Source:MGI Symbol;Acc:MGI:3643101]
ENSMUSG00000100120	lincRNA	Gm553	predicted gene 553 [Source:MGI Symbol;Acc:MGI:2685399]
ENSMUSG00000100160	processed_pseudogene	Gm28527	predicted gene 28527 [Source:MGI Symbol;Acc:MGI:5579233]
ENSMUSG00000100178	processed_pseudogene	Gm5267	predicted gene 5267 [Source:MGI Symbol;Acc:MGI:3643178]
ENSMUSG00000100180	lincRNA	Gm28140	predicted gene 28140 [Source:MGI Symbol;Acc:MGI:5578846]
ENSMUSG00000100185	lincRNA	Gm28634	predicted gene 28634 [Source:MGI Symbol;Acc:MGI:5579340]
ENSMUSG00000100202	processed_pseudogene	Gm29389	predicted gene 29389 [Source:MGI Symbol;Acc:MGI:5580095]
ENSMUSG00000100213	lincRNA	Gm28151	predicted gene 28151 [Source:MGI Symbol;Acc:MGI:5578857]	-0.564417	0.792672
ENSMUSG00000100215	processed_pseudogene	Gm8292	predicted gene 8292 [Source:MGI Symbol;Acc:MGI:3648460]	-1.62847	0.153019
ENSMUSG00000100218	processed_pseudogene	Gm8296	predicted gene 8296 [Source:MGI Symbol;Acc:MGI:3648466]
ENSMUSG00000100230	processed_pseudogene	Gm28650	predicted gene 28650 [Source:MGI Symbol;Acc:MGI:5579356]
ENSMUSG00000100236	processed_pseudogene	Gm3841	predicted gene 3841 [Source:MGI Symbol;Acc:MGI:3782013]
ENSMUSG00000100267	processed_pseudogene	Gm28779	predicted gene 28779 [Source:MGI Symbol;Acc:MGI:5579485]
ENSMUSG00000100269	antisense	Gm28782	predicted gene 28782 [Source:MGI Symbol;Acc:MGI:5579488]
ENSMUSG00000100302	sense_intronic	Gm29670	predicted gene 29670 [Source:MGI Symbol;Acc:MGI:5580376]
ENSMUSG00000100309	processed_pseudogene	Gm6644	predicted gene 6644 [Source:MGI Symbol;Acc:MGI:3644951]
ENSMUSG00000100313	sense_intronic	Gm28323	predicted gene 28323 [Source:MGI Symbol;Acc:MGI:5579029]	-1.35331	0.457125
ENSMUSG00000100344	processed_pseudogene	Gm29640	predicted gene 29640 [Source:MGI Symbol;Acc:MGI:5580346]	1.30766	0.691864
ENSMUSG00000100361	processed_pseudogene	Gm7063	predicted gene 7063 [Source:MGI Symbol;Acc:MGI:3644583]
ENSMUSG00000100372	lincRNA	1700003I22Rik	RIKEN cDNA 1700003I22 gene [Source:MGI Symbol;Acc:MGI:1916606]
ENSMUSG00000100381	processed_pseudogene	Gm28094	predicted gene 28094 [Source:MGI Symbol;Acc:MGI:5578800]
ENSMUSG00000100434	processed_pseudogene	Gm3489	predicted gene 3489 [Source:MGI Symbol;Acc:MGI:3781666]
ENSMUSG00000100451	lincRNA	Gm29665	predicted gene 29665 [Source:MGI Symbol;Acc:MGI:5580371]
ENSMUSG00000100480	lincRNA	Gm29156	predicted gene 29156 [Source:MGI Symbol;Acc:MGI:5579862]	-0.612991	0.857089
ENSMUSG00000100516	processed_pseudogene	Gm29332	predicted gene 29332 [Source:MGI Symbol;Acc:MGI:5580038]
ENSMUSG00000100530	processed_pseudogene	Gm18117	predicted gene, 18117 [Source:MGI Symbol;Acc:MGI:5010302]
ENSMUSG00000100635	lincRNA	Gm29157	predicted gene 29157 [Source:MGI Symbol;Acc:MGI:5579863]
ENSMUSG00000100671	lincRNA	Gm28322	predicted gene 28322 [Source:MGI Symbol;Acc:MGI:5579028]
ENSMUSG00000100679	protein_coding	Gm28778	predicted gene 28778 [Source:MGI Symbol;Acc:MGI:5579484]	0.398346	0.278185	0.658485
ENSMUSG00000100696	processed_pseudogene	Gm8419	predicted gene 8419 [Source:MGI Symbol;Acc:MGI:3645596]	-0.0951997	0.978508
ENSMUSG00000100701	processed_pseudogene	Gm19587	predicted gene, 19587 [Source:MGI Symbol;Acc:MGI:5011772]
ENSMUSG00000100736	processed_pseudogene	Gm5147	predicted gene 5147 [Source:MGI Symbol;Acc:MGI:3646018]
ENSMUSG00000100763	antisense	Gm28777	predicted gene 28777 [Source:MGI Symbol;Acc:MGI:5579483]	0.211787	0.891569
ENSMUSG00000100764	antisense	Gm29155	predicted gene 29155 [Source:MGI Symbol;Acc:MGI:5579861]	1.55468	0.61792
ENSMUSG00000100769	processed_transcript	Gm28893	predicted gene 28893 [Source:MGI Symbol;Acc:MGI:5579599]
ENSMUSG00000100816	lincRNA	Gm28321	predicted gene 28321 [Source:MGI Symbol;Acc:MGI:5579027]	-1.07518	0.580498
ENSMUSG00000100832	lincRNA	Gm29260	predicted gene 29260 [Source:MGI Symbol;Acc:MGI:5579966]
ENSMUSG00000100843	processed_pseudogene	Gm8307	predicted gene 8307 [Source:MGI Symbol;Acc:MGI:3646941]
ENSMUSG00000100866	processed_pseudogene	Gm28830	predicted gene 28830 [Source:MGI Symbol;Acc:MGI:5579536]
ENSMUSG00000100893	lincRNA	Gm28083	predicted gene 28083 [Source:MGI Symbol;Acc:MGI:5578789]
ENSMUSG00000100894	processed_pseudogene	Gm8304	predicted gene 8304 [Source:MGI Symbol;Acc:MGI:3646945]
ENSMUSG00000100901	processed_pseudogene	Gm18829	predicted gene, 18829 [Source:MGI Symbol;Acc:MGI:5011014]	-0.550652	0.876096
ENSMUSG00000100944	processed_pseudogene	Gm28900	predicted gene 28900 [Source:MGI Symbol;Acc:MGI:5579606]
ENSMUSG00000100965	lincRNA	Gm28449	predicted gene 28449 [Source:MGI Symbol;Acc:MGI:5579155]
ENSMUSG00000100966	processed_pseudogene	Gm5700	predicted gene 5700 [Source:MGI Symbol;Acc:MGI:3649023]
ENSMUSG00000101046	processed_pseudogene	Gm28803	predicted gene 28803 [Source:MGI Symbol;Acc:MGI:5579509]
ENSMUSG00000101085	processed_pseudogene	Gm8531	predicted gene 8531 [Source:MGI Symbol;Acc:MGI:3645221]
ENSMUSG00000101104	processed_transcript	Gm29247	predicted gene 29247 [Source:MGI Symbol;Acc:MGI:5579953]	0.280054	0.605366
ENSMUSG00000101122	processed_pseudogene	Gm17971	predicted gene, 17971 [Source:MGI Symbol;Acc:MGI:5010156]	0.0959139	0.945137
ENSMUSG00000101129	processed_pseudogene	Gm5254	predicted gene 5254 [Source:MGI Symbol;Acc:MGI:3645015]
ENSMUSG00000101130	processed_pseudogene	Gm19637	predicted gene, 19637 [Source:MGI Symbol;Acc:MGI:5011822]
ENSMUSG00000101151	processed_pseudogene	Gm17929	predicted gene, 17929 [Source:MGI Symbol;Acc:MGI:5010114]
ENSMUSG00000101188	processed_pseudogene	Eif4a-ps4	eukaryotic translation initiation factor 4A, pseudogene 4 [Source:MGI Symbol;Acc:MGI:1195958]
ENSMUSG00000101242	antisense	Gm28319	predicted gene 28319 [Source:MGI Symbol;Acc:MGI:5579025]
ENSMUSG00000101251	processed_pseudogene	Gm3496	predicted gene 3496 [Source:MGI Symbol;Acc:MGI:3781673]
ENSMUSG00000101262	processed_pseudogene	Gm8326	predicted gene 8326 [Source:MGI Symbol;Acc:MGI:3644839]
ENSMUSG00000101299	lincRNA	Gm28175	predicted gene 28175 [Source:MGI Symbol;Acc:MGI:5578881]
ENSMUSG00000101332	lincRNA	Gm28240	predicted gene 28240 [Source:MGI Symbol;Acc:MGI:5578946]
ENSMUSG00000101337	protein_coding	Dnah7c	dynein, axonemal, heavy chain 7C [Source:MGI Symbol;Acc:MGI:3639762]
ENSMUSG00000101395	processed_pseudogene	Gm8241	predicted gene 8241 [Source:MGI Symbol;Acc:MGI:3647219]
ENSMUSG00000101400	processed_pseudogene	Gm29596	predicted gene 29596 [Source:MGI Symbol;Acc:MGI:5580302]	1.24987	0.7222
ENSMUSG00000101409	antisense	1700122D07Rik	RIKEN cDNA 1700122D07 gene [Source:MGI Symbol;Acc:MGI:1923911]
ENSMUSG00000101429	lincRNA	BC055402	cDNA sequence BC055402 [Source:MGI Symbol;Acc:MGI:3039597]
ENSMUSG00000101447	lincRNA	Gm28826	predicted gene 28826 [Source:MGI Symbol;Acc:MGI:5579532]
ENSMUSG00000101501	processed_pseudogene	Rps27a-ps1	ribosomal protein S27A, pseudogene 1 [Source:MGI Symbol;Acc:MGI:3781839]
ENSMUSG00000101509	processed_pseudogene	Gm29641	predicted gene 29641 [Source:MGI Symbol;Acc:MGI:5580347]
ENSMUSG00000101567	processed_pseudogene	Txn-ps1	thioredoxin, pseudogene 1 [Source:MGI Symbol;Acc:MGI:98875]
ENSMUSG00000101586	antisense	Gm29017	predicted gene 29017 [Source:MGI Symbol;Acc:MGI:5579723]	-0.963394	0.349423
ENSMUSG00000101628	processed_transcript	Gm28177	predicted gene 28177 [Source:MGI Symbol;Acc:MGI:5578883]	-0.631433	0.0532893	0.298818
ENSMUSG00000101634	lincRNA	1700066B17Rik	RIKEN cDNA 1700066B17 gene [Source:MGI Symbol;Acc:MGI:1920676]
ENSMUSG00000101674	antisense	4930444A19Rik	RIKEN cDNA 4930444A19 gene [Source:MGI Symbol;Acc:MGI:1921230]	-0.414663	0.846301
ENSMUSG00000101701	antisense	4930521E06Rik	RIKEN cDNA 4930521E06 gene [Source:MGI Symbol;Acc:MGI:1922316]
ENSMUSG00000101702	lincRNA	1700072G22Rik	RIKEN cDNA 1700072G22 gene [Source:MGI Symbol;Acc:MGI:1920746]
ENSMUSG00000101714	lincRNA	Gm28415	predicted gene 28415 [Source:MGI Symbol;Acc:MGI:5579121]
ENSMUSG00000101721	processed_pseudogene	Gm8354	predicted gene 8354 [Source:MGI Symbol;Acc:MGI:3645192]
ENSMUSG00000101724	sense_intronic	Gm29453	predicted gene 29453 [Source:MGI Symbol;Acc:MGI:5580159]	-0.551232	0.866641
ENSMUSG00000101741	lincRNA	Gm28055	predicted gene 28055 [Source:MGI Symbol;Acc:MGI:5578761]	2.05996	0.53997
ENSMUSG00000101760	processed_pseudogene	Gm8384	predicted gene 8384 [Source:MGI Symbol;Acc:MGI:3648814]
ENSMUSG00000101799	antisense	9330175M20Rik	RIKEN cDNA 9330175M20 gene [Source:MGI Symbol;Acc:MGI:3045285]
ENSMUSG00000101826	processed_pseudogene	Gm8581	predicted gene 8581 [Source:MGI Symbol;Acc:MGI:3647054]
ENSMUSG00000101838	transcribed_unprocessed_pseudogene	Gm18800	predicted gene, 18800 [Source:MGI Symbol;Acc:MGI:5010985]	2.34349	0.362664
ENSMUSG00000101877	processed_pseudogene	Gm8176	predicted gene 8176 [Source:MGI Symbol;Acc:MGI:3646477]
ENSMUSG00000101919	lincRNA	Gm29664	predicted gene 29664 [Source:MGI Symbol;Acc:MGI:5580370]
ENSMUSG00000101921	processed_pseudogene	Gm28825	predicted gene 28825 [Source:MGI Symbol;Acc:MGI:5579531]
ENSMUSG00000101923	processed_pseudogene	Gm29041	predicted gene 29041 [Source:MGI Symbol;Acc:MGI:5579747]
ENSMUSG00000101937	processed_pseudogene	Gm5268	predicted gene 5268 [Source:MGI Symbol;Acc:MGI:3646790]
ENSMUSG00000101945	processed_pseudogene	Gm29138	predicted gene 29138 [Source:MGI Symbol;Acc:MGI:5579844]
ENSMUSG00000101996	processed_pseudogene	Gm19206	predicted gene, 19206 [Source:MGI Symbol;Acc:MGI:5011391]
ENSMUSG00000102059	transcribed_unprocessed_pseudogene	Gm20257	predicted gene, 20257 [Source:MGI Symbol;Acc:MGI:5012442]	-1.35511	0.316358
ENSMUSG00000102145	TEC	Gm38056	predicted gene, 38056 [Source:MGI Symbol;Acc:MGI:5611284]	-0.352793	0.872291
ENSMUSG00000102168	TEC	Gm36943	predicted gene, 36943 [Source:MGI Symbol;Acc:MGI:5610171]
ENSMUSG00000102202	lincRNA	Gm33280	predicted gene, 33280 [Source:MGI Symbol;Acc:MGI:5592439]	-2.14489	0.358964
ENSMUSG00000102231	TEC	1700074A21Rik	RIKEN cDNA 1700074A21 gene [Source:MGI Symbol;Acc:MGI:1920732]
ENSMUSG00000102279	lincRNA	Gm37146	predicted gene, 37146 [Source:MGI Symbol;Acc:MGI:5610374]
ENSMUSG00000102319	TEC	Gm37626	predicted gene, 37626 [Source:MGI Symbol;Acc:MGI:5610854]
ENSMUSG00000102359	TEC	Gm38351	predicted gene, 38351 [Source:MGI Symbol;Acc:MGI:5611579]	-0.613625	0.862036
ENSMUSG00000102405	TEC	Gm37863	predicted gene, 37863 [Source:MGI Symbol;Acc:MGI:5611091]
ENSMUSG00000102416	protein_coding	4933424G06Rik	RIKEN cDNA 4933424G06 gene [Source:MGI Symbol;Acc:MGI:1918416]
ENSMUSG00000102434	TEC	Gm38049	predicted gene, 38049 [Source:MGI Symbol;Acc:MGI:5611277]
ENSMUSG00000102447	processed_pseudogene	Gm6621	predicted gene 6621 [Source:MGI Symbol;Acc:MGI:3647848]	-0.0951997	0.978508
ENSMUSG00000102471	processed_pseudogene	Gm5100	predicted gene 5100 [Source:MGI Symbol;Acc:MGI:3644919]	-0.551042	0.869647
ENSMUSG00000102491	TEC	Gm36986	predicted gene, 36986 [Source:MGI Symbol;Acc:MGI:5610214]
ENSMUSG00000102503	TEC	Gm37370	predicted gene, 37370 [Source:MGI Symbol;Acc:MGI:5610598]	0.579116	0.778176
ENSMUSG00000102531	lincRNA	1110002O04Rik	RIKEN cDNA 1110002O04 gene [Source:MGI Symbol;Acc:MGI:1915733]	-0.0951997	0.978508
ENSMUSG00000102541	processed_pseudogene	Gm38135	predicted gene, 38135 [Source:MGI Symbol;Acc:MGI:5611363]
ENSMUSG00000102549	TEC	Gm38137	predicted gene, 38137 [Source:MGI Symbol;Acc:MGI:5611365]	1.78452	0.609256
ENSMUSG00000102561	TEC	Gm37039	predicted gene, 37039 [Source:MGI Symbol;Acc:MGI:5610267]
ENSMUSG00000102607	TEC	Gm37265	predicted gene, 37265 [Source:MGI Symbol;Acc:MGI:5610493]
ENSMUSG00000102642	TEC	A130048G24Rik	RIKEN cDNA A130048G24 gene [Source:MGI Symbol;Acc:MGI:2443520]	-1.86518	0.404788
ENSMUSG00000102650	TEC	Gm19863	predicted gene, 19863 [Source:MGI Symbol;Acc:MGI:5012048]
ENSMUSG00000102676	TEC	Gm37435	predicted gene, 37435 [Source:MGI Symbol;Acc:MGI:5610663]
ENSMUSG00000102685	TEC	Gm37373	predicted gene, 37373 [Source:MGI Symbol;Acc:MGI:5610601]	1.16273	0.579169
ENSMUSG00000102716	lincRNA	Gm5099	predicted gene 5099 [Source:MGI Symbol;Acc:MGI:3644917]
ENSMUSG00000102719	TEC	Gm37760	predicted gene, 37760 [Source:MGI Symbol;Acc:MGI:5610988]	1.2766	0.296209
ENSMUSG00000102762	lincRNA	4930403P22Rik	RIKEN cDNA 4930403P22 gene [Source:MGI Symbol;Acc:MGI:1921057]
ENSMUSG00000102831	TEC	Gm37382	predicted gene, 37382 [Source:MGI Symbol;Acc:MGI:5610610]	1.56882	0.654474
ENSMUSG00000102845	antisense	Gm38033	predicted gene, 38033 [Source:MGI Symbol;Acc:MGI:5611261]	-0.551042	0.869647
ENSMUSG00000102868	TEC	Gm37633	predicted gene, 37633 [Source:MGI Symbol;Acc:MGI:5610861]
ENSMUSG00000102879	TEC	Gm37135	predicted gene, 37135 [Source:MGI Symbol;Acc:MGI:5610363]
ENSMUSG00000102930	sense_intronic	Gm38115	predicted gene, 38115 [Source:MGI Symbol;Acc:MGI:5611343]	0.866014	0.352971
ENSMUSG00000102975	TEC	Gm37347	predicted gene, 37347 [Source:MGI Symbol;Acc:MGI:5610575]	-0.0951997	0.978508
ENSMUSG00000102984	processed_pseudogene	Gm34727	predicted gene, 34727 [Source:MGI Symbol;Acc:MGI:5593886]
ENSMUSG00000102985	TEC	4930456G14Rik	RIKEN cDNA 4930456G14 gene [Source:MGI Symbol;Acc:MGI:1921928]
ENSMUSG00000103002	TEC	Gm38075	predicted gene, 38075 [Source:MGI Symbol;Acc:MGI:5611303]	2.49785	0.443774
ENSMUSG00000103016	TEC	Gm37506	predicted gene, 37506 [Source:MGI Symbol;Acc:MGI:5610734]
ENSMUSG00000103030	TEC	E330011M16Rik	RIKEN cDNA E330011M16 gene [Source:MGI Symbol;Acc:MGI:3704186]	1.71696	0.013966
ENSMUSG00000103046	TEC	Gm37309	predicted gene, 37309 [Source:MGI Symbol;Acc:MGI:5610537]	-0.550652	0.876096
ENSMUSG00000103071	TEC	Gm38110	predicted gene, 38110 [Source:MGI Symbol;Acc:MGI:5611338]	-0.0986903	0.94996
ENSMUSG00000103096	processed_pseudogene	Gm8022	predicted gene 8022 [Source:MGI Symbol;Acc:MGI:3647993]
ENSMUSG00000103106	TEC	Gm37047	predicted gene, 37047 [Source:MGI Symbol;Acc:MGI:5610275]
ENSMUSG00000103129	TEC	Gm37393	predicted gene, 37393 [Source:MGI Symbol;Acc:MGI:5610621]
ENSMUSG00000103131	TEC	Gm37977	predicted gene, 37977 [Source:MGI Symbol;Acc:MGI:5611205]
ENSMUSG00000103159	TEC	F830112A20Rik	RIKEN cDNA F830112A20 gene [Source:MGI Symbol;Acc:MGI:3641781]	-0.612412	0.852738
ENSMUSG00000103182	TEC	Gm37091	predicted gene, 37091 [Source:MGI Symbol;Acc:MGI:5610319]	0.353306	0.856829
ENSMUSG00000103215	TEC	Gm38388	predicted gene, 38388 [Source:MGI Symbol;Acc:MGI:5613624]	1.09874	0.565701
ENSMUSG00000103230	processed_pseudogene	Gm17970	predicted gene, 17970 [Source:MGI Symbol;Acc:MGI:5010155]
ENSMUSG00000103246	TEC	Gm38090	predicted gene, 38090 [Source:MGI Symbol;Acc:MGI:5611318]
ENSMUSG00000103270	antisense	Gm37915	predicted gene, 37915 [Source:MGI Symbol;Acc:MGI:5611143]	0.125691	0.881869
ENSMUSG00000103422	TEC	Gm37536	predicted gene, 37536 [Source:MGI Symbol;Acc:MGI:5610764]	0.829466	0.733092
ENSMUSG00000103424	TEC	Gm37535	predicted gene, 37535 [Source:MGI Symbol;Acc:MGI:5610763]
ENSMUSG00000103531	TEC	2610300A13Rik	RIKEN cDNA 2610300A13 gene [Source:MGI Symbol;Acc:MGI:1917693]
ENSMUSG00000103560	TEC	Gm38070	predicted gene, 38070 [Source:MGI Symbol;Acc:MGI:5611298]	2.31559	0.00230546
ENSMUSG00000103603	antisense	Gm37020	predicted gene, 37020 [Source:MGI Symbol;Acc:MGI:5610248]
ENSMUSG00000103630	TEC	Gm37242	predicted gene, 37242 [Source:MGI Symbol;Acc:MGI:5610470]	0.332932	0.714792
ENSMUSG00000103647	antisense	Gm37707	predicted gene, 37707 [Source:MGI Symbol;Acc:MGI:5610935]
ENSMUSG00000103656	TEC	Gm37205	predicted gene, 37205 [Source:MGI Symbol;Acc:MGI:5610433]
ENSMUSG00000103679	antisense	Gm37623	predicted gene, 37623 [Source:MGI Symbol;Acc:MGI:5610851]
ENSMUSG00000103696	TEC	Gm37531	predicted gene, 37531 [Source:MGI Symbol;Acc:MGI:5610759]	0.728866	0.540441
ENSMUSG00000103708	lincRNA	Gm33222	predicted gene, 33222 [Source:MGI Symbol;Acc:MGI:5592381]
ENSMUSG00000103804	sense_intronic	Gm37062	predicted gene, 37062 [Source:MGI Symbol;Acc:MGI:5610290]
ENSMUSG00000103821	TEC	D430013B06Rik	RIKEN cDNA D430013B06 gene [Source:MGI Symbol;Acc:MGI:3026994]	0.317599	0.906412
ENSMUSG00000103822	TEC	6030460B20Rik	RIKEN cDNA 6030460B20 gene [Source:MGI Symbol;Acc:MGI:1924974]	-0.610417	0.838792
ENSMUSG00000103839	TEC	Gm37607	predicted gene, 37607 [Source:MGI Symbol;Acc:MGI:5610835]	0.194843	0.838707
ENSMUSG00000103945	TEC	Gm38228	predicted gene, 38228 [Source:MGI Symbol;Acc:MGI:5611456]	0.799801	0.663022
ENSMUSG00000103948	TEC	4930594C11Rik	RIKEN cDNA 4930594C11 gene [Source:MGI Symbol;Acc:MGI:1924883]	0.597177	0.82814
ENSMUSG00000104052	TEC	Gm38125	predicted gene, 38125 [Source:MGI Symbol;Acc:MGI:5611353]	-0.126337	0.952796
ENSMUSG00000104067	TEC	Gm37196	predicted gene, 37196 [Source:MGI Symbol;Acc:MGI:5610424]
ENSMUSG00000104069	TEC	Gm37198	predicted gene, 37198 [Source:MGI Symbol;Acc:MGI:5610426]	1.24987	0.7222
ENSMUSG00000104072	lincRNA	4930448I06Rik	RIKEN cDNA 4930448I06 gene [Source:MGI Symbol;Acc:MGI:1922147]
ENSMUSG00000104081	TEC	Gm38278	predicted gene, 38278 [Source:MGI Symbol;Acc:MGI:5611506]	0.31595	0.914781
ENSMUSG00000104136	TEC	Gm36955	predicted gene, 36955 [Source:MGI Symbol;Acc:MGI:5610183]	0.337983	0.806515
ENSMUSG00000104188	lincRNA	Gm37821	predicted gene, 37821 [Source:MGI Symbol;Acc:MGI:5611049]
ENSMUSG00000104199	TEC	4930420N18Rik	RIKEN cDNA 4930420N18 gene [Source:MGI Symbol;Acc:MGI:1921202]
ENSMUSG00000104201	lincRNA	4930535G08Rik	RIKEN cDNA 4930535G08 gene [Source:MGI Symbol;Acc:MGI:1925283]
ENSMUSG00000104237	lincRNA	Gm33533	predicted gene, 33533 [Source:MGI Symbol;Acc:MGI:5592692]
ENSMUSG00000104310	TEC	Gm4081	predicted gene 4081 [Source:MGI Symbol;Acc:MGI:3782256]
ENSMUSG00000104316	TEC	Gm37909	predicted gene, 37909 [Source:MGI Symbol;Acc:MGI:5611137]
ENSMUSG00000104365	TEC	4930470B04Rik	RIKEN cDNA 4930470B04 gene [Source:MGI Symbol;Acc:MGI:1923057]
ENSMUSG00000104402	TEC	Gm38012	predicted gene, 38012 [Source:MGI Symbol;Acc:MGI:5611240]	-0.0951997	0.978508
ENSMUSG00000104441	antisense	Gm35801	predicted gene, 35801 [Source:MGI Symbol;Acc:MGI:5594960]
ENSMUSG00000104476	TEC	Gm38211	predicted gene, 38211 [Source:MGI Symbol;Acc:MGI:5611439]	-0.862769	0.642045
ENSMUSG00000104502	TEC	Gm37737	predicted gene, 37737 [Source:MGI Symbol;Acc:MGI:5610965]
ENSMUSG00000104523	antisense	Gm37335	predicted gene, 37335 [Source:MGI Symbol;Acc:MGI:5610563]	0.0904392	0.77939	0.938281
ENSMUSG00000104827	snoRNA	Gm24826	predicted gene, 24826 [Source:MGI Symbol;Acc:MGI:5454603]
ENSMUSG00000105211	miRNA	Gm47302	predicted gene, 47302 [Source:MGI Symbol;Acc:MGI:6096169]	1.327	0.45456
ENSMUSG00000106081	miRNA	Gm47280	predicted gene, 47280 [Source:MGI Symbol;Acc:MGI:6096125]
ENSMUSG00000001674	protein_coding	Ddx18	DEAD (Asp-Glu-Ala-Asp) box polypeptide 18 [Source:MGI Symbol;Acc:MGI:1914192]	0.0593601	0.874198	0.96564
ENSMUSG00000003721	protein_coding	Insig2	insulin induced gene 2 [Source:MGI Symbol;Acc:MGI:1920249]	0.537178	0.260655	0.641495
ENSMUSG00000004451	protein_coding	Ralb	v-ral simian leukemia viral oncogene B [Source:MGI Symbol;Acc:MGI:1927244]	-0.722483	0.0904335	0.401804
ENSMUSG00000005501	protein_coding	Usp40	ubiquitin specific peptidase 40 [Source:MGI Symbol;Acc:MGI:2443184]	-0.496085	0.0664278	0.33894
ENSMUSG00000006546	protein_coding	Cryba2	crystallin, beta A2 [Source:MGI Symbol;Acc:MGI:104336]
ENSMUSG00000006576	protein_coding	Slc4a3	solute carrier family 4 (anion exchanger), member 3 [Source:MGI Symbol;Acc:MGI:109350]	1.8014	0.511454
ENSMUSG00000007805	protein_coding	Twist2	twist basic helix-loop-helix transcription factor 2 [Source:MGI Symbol;Acc:MGI:104685]	1.08541	0.751344
ENSMUSG00000009905	protein_coding	Kdsr	3-ketodihydrosphingosine reductase [Source:MGI Symbol;Acc:MGI:1918000]	0.0492593	0.871496	0.964938
ENSMUSG00000009907	protein_coding	Vps4b	vacuolar protein sorting 4B [Source:MGI Symbol;Acc:MGI:1100499]	0.243366	0.243262	0.623484
ENSMUSG00000012187	protein_coding	Mogat1	monoacylglycerol O-acyltransferase 1 [Source:MGI Symbol;Acc:MGI:1915643]	1.07144	0.156443
ENSMUSG00000015222	protein_coding	Map2	microtubule-associated protein 2 [Source:MGI Symbol;Acc:MGI:97175]	-2.15018	0.148466
ENSMUSG00000022591	protein_coding	Gm9747	predicted gene 9747 [Source:MGI Symbol;Acc:MGI:3710571]	-0.0943303	0.819346	0.949132
ENSMUSG00000025945	protein_coding	Crygf	crystallin, gamma F [Source:MGI Symbol;Acc:MGI:88526]
ENSMUSG00000025946	protein_coding	Pth2r	parathyroid hormone 2 receptor [Source:MGI Symbol;Acc:MGI:2180917]	-0.0951997	0.978508
ENSMUSG00000025949	protein_coding	Pikfyve	phosphoinositide kinase, FYVE type zinc finger containing [Source:MGI Symbol;Acc:MGI:1335106]	-0.00782156	0.980546	0.995718
ENSMUSG00000025950	protein_coding	Idh1	isocitrate dehydrogenase 1 (NADP+), soluble [Source:MGI Symbol;Acc:MGI:96413]	0.326538	0.0587874	0.31667
ENSMUSG00000025952	protein_coding	Crygc	crystallin, gamma C [Source:MGI Symbol;Acc:MGI:88523]
ENSMUSG00000025955	protein_coding	Akr1cl	aldo-keto reductase family 1, member C-like [Source:MGI Symbol;Acc:MGI:1918111]	1.73521	0.524871
ENSMUSG00000025956	protein_coding	Mettl21a	methyltransferase like 21A [Source:MGI Symbol;Acc:MGI:1914349]	0.0407054	0.923199	0.97894
ENSMUSG00000025958	protein_coding	Creb1	cAMP responsive element binding protein 1 [Source:MGI Symbol;Acc:MGI:88494]	0.267058	0.464836	0.789843
ENSMUSG00000025959	protein_coding	Klf7	Kruppel-like factor 7 (ubiquitous) [Source:MGI Symbol;Acc:MGI:1935151]	0.28904	0.561914	0.84838
ENSMUSG00000025961	protein_coding	4933402D24Rik	RIKEN cDNA 4933402D24 gene [Source:MGI Symbol;Acc:MGI:1921676]
ENSMUSG00000025962	protein_coding	Fastkd2	FAST kinase domains 2 [Source:MGI Symbol;Acc:MGI:1922869]	0.156633	0.631914	0.879377
ENSMUSG00000025963	protein_coding	Mdh1b	malate dehydrogenase 1B, NAD (soluble) [Source:MGI Symbol;Acc:MGI:1923918]	-0.0951997	0.978508
ENSMUSG00000025964	protein_coding	Adam23	a disintegrin and metallopeptidase domain 23 [Source:MGI Symbol;Acc:MGI:1345162]	-0.503215	0.313547	0.693113
ENSMUSG00000025967	protein_coding	Eef1b2	eukaryotic translation elongation factor 1 beta 2 [Source:MGI Symbol;Acc:MGI:1929520]	-0.156037	0.404015	0.752325
ENSMUSG00000025968	protein_coding	Ndufs1	NADH:ubiquinone oxidoreductase core subunit S1 [Source:MGI Symbol;Acc:MGI:2443241]	0.347218	0.0516461	0.295792
ENSMUSG00000025969	protein_coding	Nrp2	neuropilin 2 [Source:MGI Symbol;Acc:MGI:1100492]	-0.366264	0.338106	0.713519
ENSMUSG00000025991	protein_coding	Cps1	carbamoyl-phosphate synthetase 1 [Source:MGI Symbol;Acc:MGI:891996]	-0.252608	0.305242	0.684764
ENSMUSG00000025997	protein_coding	Ikzf2	IKAROS family zinc finger 2 [Source:MGI Symbol;Acc:MGI:1342541]	-0.842327	0.445372
ENSMUSG00000026000	protein_coding	Lancl1	LanC (bacterial lantibiotic synthetase component C)-like 1 [Source:MGI Symbol;Acc:MGI:1336997]	0.189734	0.558057	0.847091
ENSMUSG00000026003	protein_coding	Acadl	acyl-Coenzyme A dehydrogenase, long-chain [Source:MGI Symbol;Acc:MGI:87866]	0.0624171	0.651858	0.888231
ENSMUSG00000026004	protein_coding	Kansl1l	KAT8 regulatory NSL complex subunit 1-like [Source:MGI Symbol;Acc:MGI:1915941]	-0.101097	0.78488	0.940937
ENSMUSG00000026005	protein_coding	Rpe	ribulose-5-phosphate-3-epimerase [Source:MGI Symbol;Acc:MGI:1913896]	0.622506	0.0070208	0.0872993
ENSMUSG00000026135	protein_coding	Zfp142	zinc finger protein 142 [Source:MGI Symbol;Acc:MGI:1924514]	0.119761	0.845806
ENSMUSG00000026142	protein_coding	Rhbdd1	rhomboid domain containing 1 [Source:MGI Symbol;Acc:MGI:1924117]	0.362465	0.290356	0.669777
ENSMUSG00000026149	protein_coding	Tm4sf20	transmembrane 4 L six family member 20 [Source:MGI Symbol;Acc:MGI:1913511]	1.24987	0.7222
ENSMUSG00000026150	protein_coding	Mff	mitochondrial fission factor [Source:MGI Symbol;Acc:MGI:1922984]	0.461722	0.0321868	0.225207
ENSMUSG00000026159	protein_coding	Agfg1	ArfGAP with FG repeats 1 [Source:MGI Symbol;Acc:MGI:1333754]	-0.168664	0.670964	0.895883
ENSMUSG00000026162	protein_coding	Nhej1	non-homologous end joining factor 1 [Source:MGI Symbol;Acc:MGI:1922820]	1.5075	0.0113319
ENSMUSG00000026163	protein_coding	Sphkap	SPHK1 interactor, AKAP domain containing [Source:MGI Symbol;Acc:MGI:1924879]
ENSMUSG00000026166	protein_coding	Ccl20	chemokine (C-C motif) ligand 20 [Source:MGI Symbol;Acc:MGI:1329031]
ENSMUSG00000026167	protein_coding	Wnt10a	wingless-type MMTV integration site family, member 10A [Source:MGI Symbol;Acc:MGI:108071]
ENSMUSG00000026170	protein_coding	Cyp27a1	cytochrome P450, family 27, subfamily a, polypeptide 1 [Source:MGI Symbol;Acc:MGI:88594]	0.235619	0.281545	0.661635
ENSMUSG00000026171	protein_coding	Rnf25	ring finger protein 25 [Source:MGI Symbol;Acc:MGI:1890215]	-0.0784454	0.835214	0.953404
ENSMUSG00000026172	protein_coding	Bcs1l	BCS1-like (yeast) [Source:MGI Symbol;Acc:MGI:1914071]	0.189959	0.543653	0.839272
ENSMUSG00000026173	protein_coding	Plcd4	phospholipase C, delta 4 [Source:MGI Symbol;Acc:MGI:107469]	-0.630094	0.591561
ENSMUSG00000026174	protein_coding	Cnot9	CCR4-NOT transcription complex, subunit 9 [Source:MGI Symbol;Acc:MGI:1928902]	0.0992662	0.738875	0.923594
ENSMUSG00000026175	protein_coding	Vil1	villin 1 [Source:MGI Symbol;Acc:MGI:98930]	-0.610386	0.838581
ENSMUSG00000026176	protein_coding	Ctdsp1	CTD (carboxy-terminal domain, RNA polymerase II, polypeptide A) small phosphatase 1 [Source:MGI Symbol;Acc:MGI:2654470]	-0.129408	0.565596	0.84954
ENSMUSG00000026177	protein_coding	Slc11a1	solute carrier family 11 (proton-coupled divalent metal ion transporters), member 1 [Source:MGI Symbol;Acc:MGI:1345275]	-0.246695	0.659692
ENSMUSG00000026179	protein_coding	Pnkd	paroxysmal nonkinesiogenic dyskinesia [Source:MGI Symbol;Acc:MGI:1930773]	-0.195843	0.39315	0.747129
ENSMUSG00000026180	protein_coding	Cxcr2	chemokine (C-X-C motif) receptor 2 [Source:MGI Symbol;Acc:MGI:105303]	-0.476475	0.744065
ENSMUSG00000026182	protein_coding	Tnp1	transition protein 1 [Source:MGI Symbol;Acc:MGI:98784]
ENSMUSG00000026185	protein_coding	Igfbp5	insulin-like growth factor binding protein 5 [Source:MGI Symbol;Acc:MGI:96440]	-1.62481	0.0142847
ENSMUSG00000026187	protein_coding	Xrcc5	X-ray repair complementing defective repair in Chinese hamster cells 5 [Source:MGI Symbol;Acc:MGI:104517]	-0.104529	0.70106	0.908708
ENSMUSG00000026188	protein_coding	Tmem169	transmembrane protein 169 [Source:MGI Symbol;Acc:MGI:2442781]	-1.04506	0.690215
ENSMUSG00000026189	protein_coding	Pecr	peroxisomal trans-2-enoyl-CoA reductase [Source:MGI Symbol;Acc:MGI:2148199]	-0.234147	0.217445	0.598491
ENSMUSG00000026192	protein_coding	Atic	5-aminoimidazole-4-carboxamide ribonucleotide formyltransferase/IMP cyclohydrolase [Source:MGI Symbol;Acc:MGI:1351352]	-0.423536	0.43604	0.773898
ENSMUSG00000026193	protein_coding	Fn1	fibronectin 1 [Source:MGI Symbol;Acc:MGI:95566]	-0.671633	4.19204e-08	3.32767e-06
ENSMUSG00000026196	protein_coding	Bard1	BRCA1 associated RING domain 1 [Source:MGI Symbol;Acc:MGI:1328361]	-0.0951997	0.978508
ENSMUSG00000026197	protein_coding	Zfand2b	zinc finger, AN1 type domain 2B [Source:MGI Symbol;Acc:MGI:1916068]	0.249944	0.376428	0.741449
ENSMUSG00000026198	protein_coding	Abcb6	ATP-binding cassette, sub-family B (MDR/TAP), member 6 [Source:MGI Symbol;Acc:MGI:1921354]	-0.189918	0.465412	0.790432
ENSMUSG00000026199	protein_coding	Ankzf1	ankyrin repeat and zinc finger domain containing 1 [Source:MGI Symbol;Acc:MGI:1098746]	-0.77554	0.0982351	0.418765
ENSMUSG00000026200	protein_coding	Glb1l	galactosidase, beta 1-like [Source:MGI Symbol;Acc:MGI:1921827]	-0.386336	0.609316
ENSMUSG00000026201	protein_coding	Stk16	serine/threonine kinase 16 [Source:MGI Symbol;Acc:MGI:1313271]	-0.0679078	0.762952	0.931624
ENSMUSG00000026202	protein_coding	Tuba4a	tubulin, alpha 4A [Source:MGI Symbol;Acc:MGI:1095410]	-0.294853	0.209055	0.591294
ENSMUSG00000026203	protein_coding	Dnajb2	DnaJ heat shock protein family (Hsp40) member B2 [Source:MGI Symbol;Acc:MGI:1928739]	0.120091	0.644014	0.88398
ENSMUSG00000026204	protein_coding	Ptprn	protein tyrosine phosphatase, receptor type, N [Source:MGI Symbol;Acc:MGI:102765]	-0.611122	0.843552
ENSMUSG00000026205	protein_coding	Slc23a3	solute carrier family 23 (nucleobase transporters), member 3 [Source:MGI Symbol;Acc:MGI:104516]	-0.551042	0.869647
ENSMUSG00000026207	protein_coding	Speg	SPEG complex locus [Source:MGI Symbol;Acc:MGI:109282]	-1.87324	0.399942
ENSMUSG00000026208	protein_coding	Des	desmin [Source:MGI Symbol;Acc:MGI:94885]	-0.233437	0.676238
ENSMUSG00000026209	protein_coding	Dnpep	aspartyl aminopeptidase [Source:MGI Symbol;Acc:MGI:1278328]	-0.243524	0.302876	0.682271
ENSMUSG00000026211	protein_coding	Obsl1	obscurin-like 1 [Source:MGI Symbol;Acc:MGI:2138628]	0.0545531	0.979037
ENSMUSG00000026213	protein_coding	Stk11ip	serine/threonine kinase 11 interacting protein [Source:MGI Symbol;Acc:MGI:1918978]	-0.322828	0.59281
ENSMUSG00000026219	protein_coding	Trip12	thyroid hormone receptor interactor 12 [Source:MGI Symbol;Acc:MGI:1309481]	0.281259	0.158402	0.527268
ENSMUSG00000026220	protein_coding	Slc16a14	solute carrier family 16 (monocarboxylic acid transporters), member 14 [Source:MGI Symbol;Acc:MGI:1919031]
ENSMUSG00000026222	protein_coding	Sp100	nuclear antigen Sp100 [Source:MGI Symbol;Acc:MGI:109561]	-0.912685	0.0427912	0.268605
ENSMUSG00000026223	protein_coding	Itm2c	integral membrane protein 2C [Source:MGI Symbol;Acc:MGI:1927594]	0.232493	0.341515	0.717086
ENSMUSG00000026224	protein_coding	4933407L21Rik	RIKEN cDNA 4933407L21 gene [Source:MGI Symbol;Acc:MGI:1918391]
ENSMUSG00000026226	protein_coding	Spata3	spermatogenesis associated 3 [Source:MGI Symbol;Acc:MGI:1917310]
ENSMUSG00000026227	protein_coding	2810459M11Rik	RIKEN cDNA 2810459M11 gene [Source:MGI Symbol;Acc:MGI:1920042]	0.0120247	0.968351	0.991781
ENSMUSG00000026228	protein_coding	Htr2b	5-hydroxytryptamine (serotonin) receptor 2B [Source:MGI Symbol;Acc:MGI:109323]	0.933018	0.367203
ENSMUSG00000026229	protein_coding	Psmd1	proteasome (prosome, macropain) 26S subunit, non-ATPase, 1 [Source:MGI Symbol;Acc:MGI:1917497]	0.291717	0.069353	0.347622
ENSMUSG00000026234	protein_coding	Ncl	nucleolin [Source:MGI Symbol;Acc:MGI:97286]	0.000787087	0.996822	0.99905
ENSMUSG00000026235	protein_coding	Epha4	Eph receptor A4 [Source:MGI Symbol;Acc:MGI:98277]	-0.22311	0.920851
ENSMUSG00000026237	protein_coding	Nmur1	neuromedin U receptor 1 [Source:MGI Symbol;Acc:MGI:1341898]
ENSMUSG00000026238	protein_coding	Ptma	prothymosin alpha [Source:MGI Symbol;Acc:MGI:97803]	0.108293	0.552729	0.843651
ENSMUSG00000026239	protein_coding	Pde6d	phosphodiesterase 6D, cGMP-specific, rod, delta [Source:MGI Symbol;Acc:MGI:1270843]	-0.397241	0.571808
ENSMUSG00000026240	protein_coding	Cops7b	COP9 signalosome subunit 7B [Source:MGI Symbol;Acc:MGI:1349388]	-0.370923	0.372418	0.737183
ENSMUSG00000026241	protein_coding	Nppc	natriuretic peptide type C [Source:MGI Symbol;Acc:MGI:97369]	1.24987	0.7222
ENSMUSG00000026245	protein_coding	Farsb	phenylalanyl-tRNA synthetase, beta subunit [Source:MGI Symbol;Acc:MGI:1346035]	0.21475	0.446245	0.780899
ENSMUSG00000026246	protein_coding	Alppl2	alkaline phosphatase, placental-like 2 [Source:MGI Symbol;Acc:MGI:108009]
ENSMUSG00000026247	protein_coding	Ecel1	endothelin converting enzyme-like 1 [Source:MGI Symbol;Acc:MGI:1343461]
ENSMUSG00000026248	protein_coding	Mrpl44	mitochondrial ribosomal protein L44 [Source:MGI Symbol;Acc:MGI:1916413]	-0.155149	0.601158	0.863887
ENSMUSG00000026249	protein_coding	Serpine2	serine (or cysteine) peptidase inhibitor, clade E, member 2 [Source:MGI Symbol;Acc:MGI:101780]	1.6061	6.15804e-05	0.00229202
ENSMUSG00000026251	protein_coding	Chrnd	cholinergic receptor, nicotinic, delta polypeptide [Source:MGI Symbol;Acc:MGI:87893]
ENSMUSG00000026253	protein_coding	Chrng	cholinergic receptor, nicotinic, gamma polypeptide [Source:MGI Symbol;Acc:MGI:87895]
ENSMUSG00000026254	protein_coding	Eif4e2	eukaryotic translation initiation factor 4E member 2 [Source:MGI Symbol;Acc:MGI:1914440]	-0.193436	0.484304	0.80181
ENSMUSG00000027520	protein_coding	Zdbf2	zinc finger, DBF-type containing 2 [Source:MGI Symbol;Acc:MGI:1921134]
ENSMUSG00000032883	protein_coding	Acsl3	acyl-CoA synthetase long-chain family member 3 [Source:MGI Symbol;Acc:MGI:1921455]	-0.176092	0.607785	0.867209
ENSMUSG00000032908	protein_coding	Sgpp2	sphingosine-1-phosphate phosphotase 2 [Source:MGI Symbol;Acc:MGI:3589109]	-0.826249	0.713162
ENSMUSG00000032968	protein_coding	Inha	inhibin alpha [Source:MGI Symbol;Acc:MGI:96569]	3.5292	0.0887769
ENSMUSG00000032997	protein_coding	Chpf	chondroitin polymerizing factor [Source:MGI Symbol;Acc:MGI:106576]	-0.622089	0.474987
ENSMUSG00000033007	protein_coding	Asic4	acid-sensing (proton-gated) ion channel family member 4 [Source:MGI Symbol;Acc:MGI:2652846]
ENSMUSG00000033021	protein_coding	Gmppa	GDP-mannose pyrophosphorylase A [Source:MGI Symbol;Acc:MGI:1916330]	-0.142019	0.700762	0.908708
ENSMUSG00000033061	protein_coding	Resp18	regulated endocrine-specific protein 18 [Source:MGI Symbol;Acc:MGI:1098222]
ENSMUSG00000033124	protein_coding	Atg9a	autophagy related 9A [Source:MGI Symbol;Acc:MGI:2138446]	0.255149	0.37884	0.742097
ENSMUSG00000033159	protein_coding	Cnppd1	cyclin Pas1/PHO80 domain containing 1 [Source:MGI Symbol;Acc:MGI:1916421]	-0.550566	0.0533009	0.298818
ENSMUSG00000033227	protein_coding	Wnt6	wingless-type MMTV integration site family, member 6 [Source:MGI Symbol;Acc:MGI:98960]	-0.511145	0.884934
ENSMUSG00000033257	protein_coding	Ttll4	tubulin tyrosine ligase-like family, member 4 [Source:MGI Symbol;Acc:MGI:1914784]	0.358647	0.40977	0.755992
ENSMUSG00000033276	protein_coding	Stk36	serine/threonine kinase 36 [Source:MGI Symbol;Acc:MGI:1920831]	-1.55234	0.510546
ENSMUSG00000033364	protein_coding	Usp37	ubiquitin specific peptidase 37 [Source:MGI Symbol;Acc:MGI:2442483]	-0.430796	0.404542	0.752325
ENSMUSG00000036480	protein_coding	Prss56	protease, serine 56 [Source:MGI Symbol;Acc:MGI:1916703]
ENSMUSG00000036500	protein_coding	Akp3	alkaline phosphatase 3, intestine, not Mn requiring [Source:MGI Symbol;Acc:MGI:87984]
ENSMUSG00000036574	protein_coding	Tex44	testis expressed 44 [Source:MGI Symbol;Acc:MGI:1919113]
ENSMUSG00000036707	protein_coding	Cab39	calcium binding protein 39 [Source:MGI Symbol;Acc:MGI:107438]	0.389376	0.0623037	0.328545
ENSMUSG00000036766	protein_coding	Dner	delta/notch-like EGF repeat containing [Source:MGI Symbol;Acc:MGI:2152889]	-0.511145	0.884934
ENSMUSG00000038496	protein_coding	Slc19a3	solute carrier family 19, member 3 [Source:MGI Symbol;Acc:MGI:1931307]
ENSMUSG00000038608	protein_coding	Dock10	dedicator of cytokinesis 10 [Source:MGI Symbol;Acc:MGI:2146320]	-0.686433	0.29584
ENSMUSG00000039323	protein_coding	Igfbp2	insulin-like growth factor binding protein 2 [Source:MGI Symbol;Acc:MGI:96437]	-0.350941	0.208125	0.590038
ENSMUSG00000039342	protein_coding	Ankar	ankyrin and armadillo repeat containing [Source:MGI Symbol;Acc:MGI:2442559]
ENSMUSG00000039354	protein_coding	Smarcal1	SWI/SNF related matrix associated, actin dependent regulator of chromatin, subfamily a-like 1 [Source:MGI Symbol;Acc:MGI:1859183]	-0.532635	0.229067	0.609746
ENSMUSG00000039372	protein_coding	Marchf4	membrane associated ring-CH-type finger 4 [Source:MGI Symbol;Acc:MGI:2683550]
ENSMUSG00000039395	protein_coding	Mreg	melanoregulin [Source:MGI Symbol;Acc:MGI:2151839]	-0.326867	0.327967	0.70616
ENSMUSG00000040865	protein_coding	Ino80d	INO80 complex subunit D [Source:MGI Symbol;Acc:MGI:3027003]	0.41196	0.317614	0.696892
ENSMUSG00000043230	protein_coding	Fam124b	family with sequence similarity 124, member B [Source:MGI Symbol;Acc:MGI:3026880]
ENSMUSG00000044429	protein_coding	Cryga	crystallin, gamma A [Source:MGI Symbol;Acc:MGI:88521]
ENSMUSG00000044689	lincRNA	Gm13749	predicted gene 13749 [Source:MGI Symbol;Acc:MGI:3649721]
ENSMUSG00000044816	protein_coding	D630023F18Rik	RIKEN cDNA D630023F18 gene [Source:MGI Symbol;Acc:MGI:2138198]	-0.0951997	0.978508
ENSMUSG00000045005	protein_coding	Fzd5	frizzled class receptor 5 [Source:MGI Symbol;Acc:MGI:108571]	0.334967	0.600929
ENSMUSG00000045648	protein_coding	Vwc2l	von Willebrand factor C domain-containing protein 2-like [Source:MGI Symbol;Acc:MGI:2444069]
ENSMUSG00000045658	protein_coding	Pid1	phosphotyrosine interaction domain containing 1 [Source:MGI Symbol;Acc:MGI:2138391]	-0.169487	0.367055	0.733129
ENSMUSG00000046330	protein_coding	Rpl37a	ribosomal protein L37a [Source:MGI Symbol;Acc:MGI:98068]	-0.100266	0.642099	0.882972
ENSMUSG00000046856	protein_coding	Gpr1	G protein-coupled receptor 1 [Source:MGI Symbol;Acc:MGI:2385324]
ENSMUSG00000047021	protein_coding	Cfap65	cilia and flagella associated protein 65 [Source:MGI Symbol;Acc:MGI:2444274]
ENSMUSG00000047330	protein_coding	Kcne4	potassium voltage-gated channel, Isk-related subfamily, gene 4 [Source:MGI Symbol;Acc:MGI:1891125]	1.30512	0.328046
ENSMUSG00000048480	protein_coding	Cxcr1	chemokine (C-X-C motif) receptor 1 [Source:MGI Symbol;Acc:MGI:2448715]	2.28972	0.508527
ENSMUSG00000049339	protein_coding	Retreg2	reticulophagy regulator family member 2 [Source:MGI Symbol;Acc:MGI:2388278]	-0.33325	0.156516	0.524264
ENSMUSG00000049608	protein_coding	Gpr55	G protein-coupled receptor 55 [Source:MGI Symbol;Acc:MGI:2685064]	-0.0951997	0.978508
ENSMUSG00000050296	protein_coding	Abca12	ATP-binding cassette, sub-family A (ABC1), member 12 [Source:MGI Symbol;Acc:MGI:2676312]	-0.0951997	0.978508
ENSMUSG00000050711	protein_coding	Scg2	secretogranin II [Source:MGI Symbol;Acc:MGI:103033]
ENSMUSG00000051344	protein_coding	Plekhm3	pleckstrin homology domain containing, family M, member 3 [Source:MGI Symbol;Acc:MGI:2443627]	-0.648583	0.533028
ENSMUSG00000051703	protein_coding	Tmem198	transmembrane protein 198 [Source:MGI Symbol;Acc:MGI:2443133]
ENSMUSG00000052477	protein_coding	C130026I21Rik	RIKEN cDNA C130026I21 gene [Source:MGI Symbol;Acc:MGI:3612702]	-1.1101	0.438069
ENSMUSG00000052760	protein_coding	A630001G21Rik	RIKEN cDNA A630001G21 gene [Source:MGI Symbol;Acc:MGI:2443131]	0.703591	0.638412
ENSMUSG00000053153	protein_coding	Spag16	sperm associated antigen 16 [Source:MGI Symbol;Acc:MGI:1913972]	-0.0951997	0.978508
ENSMUSG00000053161	protein_coding	Daw1	dynein assembly factor with WDR repeat domains 1 [Source:MGI Symbol;Acc:MGI:1923089]	-0.0951997	0.978508
ENSMUSG00000053333	protein_coding	Dis3l2	DIS3 like 3'-5' exoribonuclease 2 [Source:MGI Symbol;Acc:MGI:2442555]	0.778535	0.0650755	0.335475
ENSMUSG00000054702	protein_coding	Ap1s3	adaptor-related protein complex AP-1, sigma 3 [Source:MGI Symbol;Acc:MGI:1891304]	-1.24935	0.227478
ENSMUSG00000054976	protein_coding	Nyap2	neuronal tyrosine-phophorylated phosphoinositide 3-kinase adaptor 2 [Source:MGI Symbol;Acc:MGI:2443135]
ENSMUSG00000055197	protein_coding	Fev	FEV transcription factor, ETS family member [Source:MGI Symbol;Acc:MGI:2449712]
ENSMUSG00000055322	protein_coding	Tns1	tensin 1 [Source:MGI Symbol;Acc:MGI:104552]	0.102692	0.670564	0.895853
ENSMUSG00000055567	protein_coding	Unc80	unc-80, NALCN activator [Source:MGI Symbol;Acc:MGI:2652882]
ENSMUSG00000055980	protein_coding	Irs1	insulin receptor substrate 1 [Source:MGI Symbol;Acc:MGI:99454]	0.0250543	0.94767	0.985806
ENSMUSG00000059483	processed_pseudogene	Gm5528	predicted gene 5528 [Source:MGI Symbol;Acc:MGI:3643453]
ENSMUSG00000061815	protein_coding	Rufy4	RUN and FYVE domain containing 4 [Source:MGI Symbol;Acc:MGI:3588214]	-1.17908	0.687412
ENSMUSG00000061816	protein_coding	Myl1	myosin, light polypeptide 1 [Source:MGI Symbol;Acc:MGI:97269]	-0.0435531	0.963733
ENSMUSG00000061852	unprocessed_pseudogene	Gm7582	predicted gene 7582 [Source:MGI Symbol;Acc:MGI:3643856]	-0.0951997	0.978508
ENSMUSG00000062209	protein_coding	Erbb4	erb-b2 receptor tyrosine kinase 4 [Source:MGI Symbol;Acc:MGI:104771]	0.31388	0.678772
ENSMUSG00000062590	protein_coding	Armc9	armadillo repeat containing 9 [Source:MGI Symbol;Acc:MGI:1926045]	0.0741793	0.898161
ENSMUSG00000064272	protein_coding	Gpbar1	G protein-coupled bile acid receptor 1 [Source:MGI Symbol;Acc:MGI:2653863]	0.973677	0.579452
ENSMUSG00000064281	processed_pseudogene	Rpl19-ps1	ribosomal protein L19, pseudogene 1 [Source:MGI Symbol;Acc:MGI:3642668]	-0.0951997	0.978508
ENSMUSG00000064414	rRNA	n-R5s215	nuclear encoded rRNA 5S 215 [Source:MGI Symbol;Acc:MGI:4422080]
ENSMUSG00000064602	snoRNA	Snora41	small nucleolar RNA, H/ACA box 41 [Source:MGI Symbol;Acc:MGI:3819505]	1.08241	0.745674
ENSMUSG00000064612	snoRNA	Gm26457	predicted gene, 26457 [Source:MGI Symbol;Acc:MGI:5456234]
ENSMUSG00000064696	snoRNA	Gm24148	predicted gene, 24148 [Source:MGI Symbol;Acc:MGI:5453925]
ENSMUSG00000064823	snoRNA	Snord82	small nucleolar RNA, C/D box 82 [Source:MGI Symbol;Acc:MGI:1931502]
ENSMUSG00000064837	snoRNA	Snora75	small nucleolar RNA, H/ACA box 75 [Source:MGI Symbol;Acc:MGI:3819511]
ENSMUSG00000065055	rRNA	n-R5s213	nuclear encoded rRNA 5S 213 [Source:MGI Symbol;Acc:MGI:4422078]
ENSMUSG00000065215	snRNA	Gm26263	predicted gene, 26263 [Source:MGI Symbol;Acc:MGI:5456040]
ENSMUSG00000065468	miRNA	Mir26b	microRNA 26b [Source:MGI Symbol;Acc:MGI:2676901]
ENSMUSG00000065616	miRNA	Mir375	microRNA 375 [Source:MGI Symbol;Acc:MGI:3619376]
ENSMUSG00000065694	snRNA	Gm25411	predicted gene, 25411 [Source:MGI Symbol;Acc:MGI:5455188]
ENSMUSG00000067106	processed_pseudogene	Gm5529	predicted pseudogene 5529 [Source:MGI Symbol;Acc:MGI:3646377]
ENSMUSG00000067158	protein_coding	Col4a4	collagen, type IV, alpha 4 [Source:MGI Symbol;Acc:MGI:104687]	-0.212154	0.884498
ENSMUSG00000067299	protein_coding	Crygd	crystallin, gamma D [Source:MGI Symbol;Acc:MGI:88524]
ENSMUSG00000069085	protein_coding	Dytn	dystrotelin [Source:MGI Symbol;Acc:MGI:2685061]
ENSMUSG00000070031	protein_coding	Sp140	Sp140 nuclear body protein [Source:MGI Symbol;Acc:MGI:3702467]	-0.860115	0.134649
ENSMUSG00000070034	protein_coding	Sp110	Sp110 nuclear body protein [Source:MGI Symbol;Acc:MGI:1923364]	-0.0722738	0.937608
ENSMUSG00000070870	protein_coding	Cryge	crystallin, gamma E [Source:MGI Symbol;Acc:MGI:88525]
ENSMUSG00000070871	protein_coding	Ccnyl1	cyclin Y-like 1 [Source:MGI Symbol;Acc:MGI:2138614]	-0.183917	0.800531
ENSMUSG00000072109	antisense	A530040E14Rik	RIKEN cDNA A530040E14 gene [Source:MGI Symbol;Acc:MGI:3612703]	-0.740271	0.445994
ENSMUSG00000072978	processed_pseudogene	Gm5830	predicted pseudogene 5830 [Source:MGI Symbol;Acc:MGI:3647375]
ENSMUSG00000073627	processed_transcript	C130036L24Rik	RIKEN cDNA C130036L24 gene [Source:MGI Symbol;Acc:MGI:2441877]	-1.74054	0.445193
ENSMUSG00000073628	antisense	Gm10552	predicted gene 10552 [Source:MGI Symbol;Acc:MGI:3642083]	-0.0951997	0.978508
ENSMUSG00000073631	antisense	Gm10553	predicted gene 10553 [Source:MGI Symbol;Acc:MGI:3642178]
ENSMUSG00000073633	protein_coding	Fbxo36	F-box protein 36 [Source:MGI Symbol;Acc:MGI:1289192]	-0.648258	0.200892	0.581291
ENSMUSG00000073643	protein_coding	Wdfy1	WD repeat and FYVE domain containing 1 [Source:MGI Symbol;Acc:MGI:1916618]	0.798122	0.290461	0.669777
ENSMUSG00000073650	protein_coding	Catip	ciliogenesis associated TTC17 interacting protein [Source:MGI Symbol;Acc:MGI:2685062]
ENSMUSG00000073652	antisense	Apol7d	apolipoprotein L 7d [Source:MGI Symbol;Acc:MGI:3723449]	-0.752332	0.302384
ENSMUSG00000073656	antisense	Gm10558	predicted gene 10558 [Source:MGI Symbol;Acc:MGI:3642906]	-0.0951997	0.978508
ENSMUSG00000073658	protein_coding	Crygb	crystallin, gamma B [Source:MGI Symbol;Acc:MGI:88522]
ENSMUSG00000075952	snRNA	Gm23422	predicted gene, 23422 [Source:MGI Symbol;Acc:MGI:5453199]
ENSMUSG00000077274	snoRNA	Gm22786	predicted gene, 22786 [Source:MGI Symbol;Acc:MGI:5452563]
ENSMUSG00000077328	snoRNA	Gm25832	predicted gene, 25832 [Source:MGI Symbol;Acc:MGI:5455609]
ENSMUSG00000077471	snRNA	Gm24788	predicted gene, 24788 [Source:MGI Symbol;Acc:MGI:5454565]
ENSMUSG00000077736	snoRNA	Gm24555	predicted gene, 24555 [Source:MGI Symbol;Acc:MGI:5454332]
ENSMUSG00000077745	snoRNA	Gm26342	predicted gene, 26342 [Source:MGI Symbol;Acc:MGI:5456119]
ENSMUSG00000077782	snoRNA	Gm24160	predicted gene, 24160 [Source:MGI Symbol;Acc:MGI:5453937]
ENSMUSG00000077884	miRNA	Gm24557	predicted gene, 24557 [Source:MGI Symbol;Acc:MGI:5454334]
ENSMUSG00000079140	processed_pseudogene	Gm6374	predicted gene 6374 [Source:MGI Symbol;Acc:MGI:3647016]
ENSMUSG00000079440	protein_coding	Alpi	alkaline phosphatase, intestinal [Source:MGI Symbol;Acc:MGI:1924018]
ENSMUSG00000079445	protein_coding	B3gnt7	UDP-GlcNAc:betaGal beta-1,3-N-acetylglucosaminyltransferase 7 [Source:MGI Symbol;Acc:MGI:2384394]
ENSMUSG00000079455	transcribed_unprocessed_pseudogene	Gm16026	predicted pseudogene 16026 [Source:MGI Symbol;Acc:MGI:3783243]	-0.0951997	0.978508
ENSMUSG00000079457	protein_coding	Gm7609	predicted pseudogene 7609 [Source:MGI Symbol;Acc:MGI:3644536]	0.80917	0.394916
ENSMUSG00000079465	protein_coding	Col4a3	collagen, type IV, alpha 3 [Source:MGI Symbol;Acc:MGI:104688]	-0.745998	0.414606
ENSMUSG00000079470	protein_coding	Utp14b	UTP14B small subunit processome component [Source:MGI Symbol;Acc:MGI:2445092]	-0.165039	0.8228
ENSMUSG00000080524	snRNA	Gm23879	predicted gene, 23879 [Source:MGI Symbol;Acc:MGI:5453656]
ENSMUSG00000080539	snRNA	Gm25542	predicted gene, 25542 [Source:MGI Symbol;Acc:MGI:5455319]
ENSMUSG00000080817	processed_pseudogene	Gm13751	predicted gene 13751 [Source:MGI Symbol;Acc:MGI:3650600]
ENSMUSG00000081429	processed_pseudogene	Rps27-ps1	ribosomal protein S27, pseudogene 1 [Source:MGI Symbol;Acc:MGI:3652266]
ENSMUSG00000081617	processed_pseudogene	Rps13-ps7	ribosomal protein S13, pseudogene 7 [Source:MGI Symbol;Acc:MGI:3650301]
ENSMUSG00000081623	processed_pseudogene	Gm8809	predicted gene 8809 [Source:MGI Symbol;Acc:MGI:3645410]
ENSMUSG00000081643	processed_pseudogene	Gm11605	predicted gene 11605 [Source:MGI Symbol;Acc:MGI:3651339]
ENSMUSG00000081950	processed_pseudogene	Gm11600	predicted gene 11600 [Source:MGI Symbol;Acc:MGI:3651838]
ENSMUSG00000082012	processed_pseudogene	Gm5257	predicted gene 5257 [Source:MGI Symbol;Acc:MGI:3647791]
ENSMUSG00000082057	processed_pseudogene	Gm15789	predicted gene 15789 [Source:MGI Symbol;Acc:MGI:3783231]	-2.22113	0.258101
ENSMUSG00000082059	processed_pseudogene	Gm15183	predicted gene 15183 [Source:MGI Symbol;Acc:MGI:3705481]
ENSMUSG00000082212	processed_pseudogene	Gm15826	predicted gene 15826 [Source:MGI Symbol;Acc:MGI:3801881]
ENSMUSG00000082373	unitary_pseudogene	Gm13754	predicted gene 13754 [Source:MGI Symbol;Acc:MGI:3651213]
ENSMUSG00000082473	processed_pseudogene	Kif22-ps	kinesin family member 22, pseudogene [Source:MGI Symbol;Acc:MGI:109206]
ENSMUSG00000082528	processed_pseudogene	Gm15182	predicted gene 15182 [Source:MGI Symbol;Acc:MGI:3705533]
ENSMUSG00000082565	processed_pseudogene	Gm5255	predicted gene 5255 [Source:MGI Symbol;Acc:MGI:3779482]
ENSMUSG00000082745	unprocessed_pseudogene	Gm15181	predicted gene 15181 [Source:MGI Symbol;Acc:MGI:3705876]
ENSMUSG00000082769	processed_pseudogene	Gm15793	predicted gene 15793 [Source:MGI Symbol;Acc:MGI:3783235]
ENSMUSG00000082774	processed_pseudogene	Gm8805	predicted gene 8805 [Source:MGI Symbol;Acc:MGI:3643512]
ENSMUSG00000083039	processed_pseudogene	Gm11606	predicted gene 11606 [Source:MGI Symbol;Acc:MGI:3649658]
ENSMUSG00000083066	processed_pseudogene	Gm12748	predicted gene 12748 [Source:MGI Symbol;Acc:MGI:3652128]
ENSMUSG00000083242	processed_pseudogene	Gm15659	predicted gene 15659 [Source:MGI Symbol;Acc:MGI:3801822]
ENSMUSG00000083244	processed_pseudogene	Gm15180	predicted gene 15180 [Source:MGI Symbol;Acc:MGI:3705360]
ENSMUSG00000083289	processed_pseudogene	Gm8812	predicted gene 8812 [Source:MGI Symbol;Acc:MGI:3643091]
ENSMUSG00000083795	processed_pseudogene	Gm15670	predicted gene 15670 [Source:MGI Symbol;Acc:MGI:3783112]
ENSMUSG00000084106	processed_pseudogene	Gm6136	predicted pseudogene 6136 [Source:MGI Symbol;Acc:MGI:3646897]	-0.908714	0.774127
ENSMUSG00000084332	processed_pseudogene	Gm8840	predicted gene 8840 [Source:MGI Symbol;Acc:MGI:3647579]	-0.0951997	0.978508
ENSMUSG00000084333	processed_pseudogene	Gm11599	predicted gene 11599 [Source:MGI Symbol;Acc:MGI:3651840]
ENSMUSG00000084416	processed_pseudogene	Rpl10a-ps1	ribosomal protein L10A, pseudogene 1 [Source:MGI Symbol;Acc:MGI:3705885]	0.410242	0.850758
ENSMUSG00000084443	rRNA	n-R5s214	nuclear encoded rRNA 5S 214 [Source:MGI Symbol;Acc:MGI:4422079]
ENSMUSG00000084468	miRNA	Gm22955	predicted gene, 22955 [Source:MGI Symbol;Acc:MGI:5452732]
ENSMUSG00000084799	lincRNA	Ino80dos	INO80 complex subunit D, opposite strand [Source:MGI Symbol;Acc:MGI:3651861]	0.710373	0.029505	0.213588
ENSMUSG00000085075	lincRNA	Gm15669	predicted gene 15669 [Source:MGI Symbol;Acc:MGI:3783111]
ENSMUSG00000085653	antisense	Gm15179	predicted gene 15179 [Source:MGI Symbol;Acc:MGI:3705125]
ENSMUSG00000085812	processed_pseudogene	Gm15843	predicted gene 15843 [Source:MGI Symbol;Acc:MGI:3801845]	1.56882	0.654474
ENSMUSG00000086053	antisense	Gm15178	predicted gene 15178 [Source:MGI Symbol;Acc:MGI:3705132]
ENSMUSG00000086204	lincRNA	Gm15668	predicted gene 15668 [Source:MGI Symbol;Acc:MGI:3783110]
ENSMUSG00000086721	processed_pseudogene	Gm13750	predicted gene 13750 [Source:MGI Symbol;Acc:MGI:3650598]
ENSMUSG00000086730	processed_transcript	Platr12	pluripotency associated transcript 12 [Source:MGI Symbol;Acc:MGI:3651341]
ENSMUSG00000086836	antisense	Gm13748	predicted gene 13748 [Source:MGI Symbol;Acc:MGI:3702115]
ENSMUSG00000087008	processed_pseudogene	Gm5530	predicted gene 5530 [Source:MGI Symbol;Acc:MGI:3646374]
ENSMUSG00000087213	processed_transcript	2810408I11Rik	RIKEN cDNA 2810408I11 gene [Source:MGI Symbol;Acc:MGI:1917191]	1.08405	0.200586
ENSMUSG00000087329	lincRNA	Gm15671	predicted gene 15671 [Source:MGI Symbol;Acc:MGI:3783113]
ENSMUSG00000087514	sense_intronic	Gm16076	predicted gene 16076 [Source:MGI Symbol;Acc:MGI:3802084]
ENSMUSG00000087538	antisense	Gm16341	predicted gene 16341 [Source:MGI Symbol;Acc:MGI:3840137]
ENSMUSG00000087561	lincRNA	Gm11608	predicted gene 11608 [Source:MGI Symbol;Acc:MGI:3651337]
ENSMUSG00000087820	miRNA	Mir1928	microRNA 1928 [Source:MGI Symbol;Acc:MGI:3836960]
ENSMUSG00000087823	snRNA	Gm22281	predicted gene, 22281 [Source:MGI Symbol;Acc:MGI:5452058]	-0.0951997	0.978508
ENSMUSG00000088318	snRNA	Gm26187	predicted gene, 26187 [Source:MGI Symbol;Acc:MGI:5455964]
ENSMUSG00000088666	rRNA	Gm25329	predicted gene, 25329 [Source:MGI Symbol;Acc:MGI:5455106]
ENSMUSG00000088850	snoRNA	Gm24729	predicted gene, 24729 [Source:MGI Symbol;Acc:MGI:5454506]
ENSMUSG00000088953	snoRNA	Gm24942	predicted gene, 24942 [Source:MGI Symbol;Acc:MGI:5454719]
ENSMUSG00000089326	rRNA	Gm25974	predicted gene, 25974 [Source:MGI Symbol;Acc:MGI:5455751]
ENSMUSG00000089345	misc_RNA	Gm22665	predicted gene, 22665 [Source:MGI Symbol;Acc:MGI:5452442]
ENSMUSG00000089420	snRNA	Gm27934	predicted gene, 27934 [Source:MGI Symbol;Acc:MGI:5531316]	1.56882	0.654474
ENSMUSG00000089652	lincRNA	Gm16025	predicted gene 16025 [Source:MGI Symbol;Acc:MGI:3802144]	-0.0951997	0.978508
ENSMUSG00000089653	antisense	Gm15841	predicted gene 15841 [Source:MGI Symbol;Acc:MGI:3801860]
ENSMUSG00000089714	lincRNA	Gm16092	predicted gene 16092 [Source:MGI Symbol;Acc:MGI:3841241]	0.261347	0.924803
ENSMUSG00000089716	transcribed_unprocessed_pseudogene	Gm6264	predicted gene 6264 [Source:MGI Symbol;Acc:MGI:3779580]	-0.611513	0.846268
ENSMUSG00000089844	protein_coding	A530032D15Rik	RIKEN cDNA A530032D15Rik gene [Source:MGI Symbol;Acc:MGI:3037746]	0.91951	0.48736
ENSMUSG00000089937	unprocessed_pseudogene	Gm7281	predicted gene 7281 [Source:MGI Symbol;Acc:MGI:3779713]	-0.0951997	0.978508
ENSMUSG00000089964	processed_transcript	Gm16582	predicted gene 16582 [Source:MGI Symbol;Acc:MGI:4415002]
ENSMUSG00000089965	processed_pseudogene	Gm16236	predicted gene 16236 [Source:MGI Symbol;Acc:MGI:3801868]
ENSMUSG00000089976	unprocessed_pseudogene	Gm2389	predicted pseudogene 2389 [Source:MGI Symbol;Acc:MGI:3780557]
ENSMUSG00000090042	processed_pseudogene	Gm8550	predicted gene 8550 [Source:MGI Symbol;Acc:MGI:3779803]
ENSMUSG00000090071	protein_coding	Cdk5r2	cyclin-dependent kinase 5, regulatory subunit 2 (p39) [Source:MGI Symbol;Acc:MGI:1330828]
ENSMUSG00000090103	antisense	Gm16094	predicted gene 16094 [Source:MGI Symbol;Acc:MGI:3801967]	-0.0951997	0.978508
ENSMUSG00000090128	unprocessed_pseudogene	Gm16038	predicted gene 16038 [Source:MGI Symbol;Acc:MGI:3802117]
ENSMUSG00000090186	unprocessed_pseudogene	Gm7592	predicted gene 7592 [Source:MGI Symbol;Acc:MGI:3644077]	-0.0951997	0.978508
ENSMUSG00000090246	antisense	Gm17017	predicted gene 17017 [Source:MGI Symbol;Acc:MGI:4820558]	-3.49404	0.0238724
ENSMUSG00000090252	antisense	Gm16028	predicted gene 16028 [Source:MGI Symbol;Acc:MGI:3801982]	-0.610062	0.83645
ENSMUSG00000090486	protein_coding	BC035947	cDNA sequence BC035947 [Source:MGI Symbol;Acc:MGI:2652858]	1.07049	0.440071
ENSMUSG00000090637	processed_pseudogene	Gm6189	predicted gene 6189 [Source:MGI Symbol;Acc:MGI:3643154]
ENSMUSG00000091199	processed_transcript	Gm2619	predicted gene 2619 [Source:MGI Symbol;Acc:MGI:3780787]	-0.511145	0.884934
ENSMUSG00000091806	processed_pseudogene	Gm5258	predicted gene 5258 [Source:MGI Symbol;Acc:MGI:3647794]
ENSMUSG00000092705	miRNA	Gm24513	predicted gene, 24513 [Source:MGI Symbol;Acc:MGI:5454290]
ENSMUSG00000092932	misc_RNA	Gm22906	predicted gene, 22906 [Source:MGI Symbol;Acc:MGI:5452683]	0.03559	0.985248
ENSMUSG00000093155	miRNA	Gm25035	predicted gene, 25035 [Source:MGI Symbol;Acc:MGI:5454812]
ENSMUSG00000093228	miRNA	Gm25748	predicted gene, 25748 [Source:MGI Symbol;Acc:MGI:5455525]
ENSMUSG00000093254	miRNA	Mir5126	microRNA 5126 [Source:MGI Symbol;Acc:MGI:4950451]
ENSMUSG00000093782	miRNA	Gm22396	predicted gene, 22396 [Source:MGI Symbol;Acc:MGI:5452173]	-0.611513	0.846268
ENSMUSG00000093843	snRNA	Gm25939	predicted gene, 25939 [Source:MGI Symbol;Acc:MGI:5455716]
ENSMUSG00000093956	snRNA	Gm24497	predicted gene, 24497 [Source:MGI Symbol;Acc:MGI:5454274]
ENSMUSG00000094050	snRNA	Gm23472	predicted gene, 23472 [Source:MGI Symbol;Acc:MGI:5453249]
ENSMUSG00000094127	protein_coding	G530012D18Rik	RIKEN cDNA G530012D1 gene [Source:MGI Symbol;Acc:MGI:3642025]	0.103717	0.932122
ENSMUSG00000094191	processed_pseudogene	Rpl31-ps14	ribosomal protein L31, pseudogene 14 [Source:MGI Symbol;Acc:MGI:3704189]
ENSMUSG00000094214	snRNA	Gm23448	predicted gene, 23448 [Source:MGI Symbol;Acc:MGI:5453225]
ENSMUSG00000094290	miRNA	Gm27512	predicted gene, 27512 [Source:MGI Symbol;Acc:MGI:5530894]	-0.113978	0.931644
ENSMUSG00000094638	protein_coding	Gm21972	predicted gene 21972 [Source:MGI Symbol;Acc:MGI:5439441]	-0.0363109	0.942344	0.983494
ENSMUSG00000094655	snRNA	Gm25360	predicted gene, 25360 [Source:MGI Symbol;Acc:MGI:5455137]
ENSMUSG00000094768	snRNA	Gm25524	predicted gene, 25524 [Source:MGI Symbol;Acc:MGI:5455301]
ENSMUSG00000094834	miRNA	Gm25472	predicted gene, 25472 [Source:MGI Symbol;Acc:MGI:5455249]	-0.0951997	0.978508
ENSMUSG00000094946	miRNA	Gm25754	predicted gene, 25754 [Source:MGI Symbol;Acc:MGI:5455531]
ENSMUSG00000095282	miRNA	Gm22548	predicted gene, 22548 [Source:MGI Symbol;Acc:MGI:5452325]
ENSMUSG00000096031	miRNA	Gm23189	predicted gene, 23189 [Source:MGI Symbol;Acc:MGI:5452966]
ENSMUSG00000096094	protein_coding	A630095N17Rik	RIKEN cDNA A630095N17 gene [Source:MGI Symbol;Acc:MGI:2686470]	-0.0951997	0.978508
ENSMUSG00000096297	snRNA	Gm23934	predicted gene, 23934 [Source:MGI Symbol;Acc:MGI:5453711]
ENSMUSG00000096779	miRNA	Gm22112	predicted gene, 22112 [Source:MGI Symbol;Acc:MGI:5451889]
ENSMUSG00000097264	processed_pseudogene	Rpl31-ps24	ribosomal protein L31, pseudogene 24 [Source:MGI Symbol;Acc:MGI:3648658]
ENSMUSG00000097564	processed_transcript	C430014B12Rik	RIKEN cDNA C430014B12 gene [Source:MGI Symbol;Acc:MGI:2444820]	-0.0638774	0.896162	0.971004
ENSMUSG00000098351	misc_RNA	Gm27507	predicted gene, 27507 [Source:MGI Symbol;Acc:MGI:5530889]
ENSMUSG00000098487	miRNA	Mir6899	microRNA 6899 [Source:MGI Symbol;Acc:MGI:5530766]
ENSMUSG00000098504	miRNA	Mir6351	microRNA 6351 [Source:MGI Symbol;Acc:MGI:5531318]
ENSMUSG00000098611	miRNA	Mir6343	microRNA 6343 [Source:MGI Symbol;Acc:MGI:5530686]
ENSMUSG00000098634	miRNA	Mir8096	microRNA 8096 [Source:MGI Symbol;Acc:MGI:5530861]
ENSMUSG00000098697	misc_RNA	Gm27315	predicted gene, 27315 [Source:MGI Symbol;Acc:MGI:5530697]
ENSMUSG00000098797	miRNA	Mir6344	microRNA 6344 [Source:MGI Symbol;Acc:MGI:5531222]
ENSMUSG00000098842	miRNA	Gm27907	predicted gene, 27907 [Source:MGI Symbol;Acc:MGI:5531289]
ENSMUSG00000098850	misc_RNA	Gm27390	predicted gene, 27390 [Source:MGI Symbol;Acc:MGI:5530772]	-0.511145	0.884934
ENSMUSG00000098851	miRNA	Mir6353	microRNA 6353 [Source:MGI Symbol;Acc:MGI:5530773]	-1.56123	0.512684
ENSMUSG00000099141	miRNA	Mir6352	microRNA 6352 [Source:MGI Symbol;Acc:MGI:5530863]
ENSMUSG00000099204	miRNA	Gm27943	predicted gene, 27943 [Source:MGI Symbol;Acc:MGI:5531325]
ENSMUSG00000099342	processed_pseudogene	Gm18180	predicted gene, 18180 [Source:MGI Symbol;Acc:MGI:5010365]	-0.0951997	0.978508
ENSMUSG00000099364	lincRNA	5730419F03Rik	RIKEN cDNA 5730419F03 gene [Source:MGI Symbol;Acc:MGI:1917787]
ENSMUSG00000099377	processed_pseudogene	Gm6159	predicted gene 6159 [Source:MGI Symbol;Acc:MGI:3644323]
ENSMUSG00000099383	unprocessed_pseudogene	Gm28925	predicted gene 28925 [Source:MGI Symbol;Acc:MGI:5579631]
ENSMUSG00000099401	antisense	Gm28375	predicted gene 28375 [Source:MGI Symbol;Acc:MGI:5579081]
ENSMUSG00000099472	antisense	Gm29539	predicted gene 29539 [Source:MGI Symbol;Acc:MGI:5580245]
ENSMUSG00000099519	processed_transcript	Gm29253	predicted gene 29253 [Source:MGI Symbol;Acc:MGI:5579959]	0.020963	0.927629	0.979998
ENSMUSG00000099552	lincRNA	9830004L10Rik	RIKEN cDNA 9830004L10 gene [Source:MGI Symbol;Acc:MGI:3642808]
ENSMUSG00000099561	antisense	Gm28410	predicted gene 28410 [Source:MGI Symbol;Acc:MGI:5579116]
ENSMUSG00000099562	processed_pseudogene	Gm19027	predicted gene, 19027 [Source:MGI Symbol;Acc:MGI:5011212]
ENSMUSG00000099644	antisense	Gm28626	predicted gene 28626 [Source:MGI Symbol;Acc:MGI:5579332]
ENSMUSG00000099658	processed_pseudogene	Gm28980	predicted gene 28980 [Source:MGI Symbol;Acc:MGI:5579686]
ENSMUSG00000099691	processed_pseudogene	Gm29518	predicted gene 29518 [Source:MGI Symbol;Acc:MGI:5580224]
ENSMUSG00000099693	unprocessed_pseudogene	Gm29284	predicted gene 29284 [Source:MGI Symbol;Acc:MGI:5579990]
ENSMUSG00000099706	lincRNA	Gm29536	predicted gene 29536 [Source:MGI Symbol;Acc:MGI:5580242]
ENSMUSG00000099707	lincRNA	Gm8883	predicted gene 8883 [Source:MGI Symbol;Acc:MGI:3649116]	-0.68445	0.00774805	0.0936658
ENSMUSG00000099753	processed_pseudogene	Gm28058	predicted gene 28058 [Source:MGI Symbol;Acc:MGI:5578764]
ENSMUSG00000099767	antisense	Gm28884	predicted gene 28884 [Source:MGI Symbol;Acc:MGI:5579590]
ENSMUSG00000099771	processed_pseudogene	Gm19257	predicted gene, 19257 [Source:MGI Symbol;Acc:MGI:5011442]
ENSMUSG00000099804	lincRNA	Gm28497	predicted gene 28497 [Source:MGI Symbol;Acc:MGI:5579203]
ENSMUSG00000099819	processed_pseudogene	Gm28728	predicted gene 28728 [Source:MGI Symbol;Acc:MGI:5579434]
ENSMUSG00000099839	lincRNA	Gm29374	predicted gene 29374 [Source:MGI Symbol;Acc:MGI:5580080]
ENSMUSG00000099877	lincRNA	Pinc	pregnancy induced noncoding RNA [Source:MGI Symbol;Acc:MGI:3623820]
ENSMUSG00000099918	processed_pseudogene	Gm28066	predicted gene 28066 [Source:MGI Symbol;Acc:MGI:5578772]
ENSMUSG00000099931	sense_intronic	Gm29358	predicted gene 29358 [Source:MGI Symbol;Acc:MGI:5580064]	0.208807	0.932315
ENSMUSG00000099949	processed_pseudogene	Gm29124	predicted gene 29124 [Source:MGI Symbol;Acc:MGI:5579830]	-0.0951997	0.978508
ENSMUSG00000099954	sense_intronic	Gm28112	predicted gene 28112 [Source:MGI Symbol;Acc:MGI:5578818]	-0.0951997	0.978508
ENSMUSG00000099996	lincRNA	Gm29065	predicted gene 29065 [Source:MGI Symbol;Acc:MGI:5579771]
ENSMUSG00000100044	processed_pseudogene	Gm9553	predicted gene 9553 [Source:MGI Symbol;Acc:MGI:3779963]
ENSMUSG00000100108	lincRNA	Gm28100	predicted gene 28100 [Source:MGI Symbol;Acc:MGI:5578806]
ENSMUSG00000100170	lincRNA	Gm28942	predicted gene 28942 [Source:MGI Symbol;Acc:MGI:5579648]
ENSMUSG00000100190	protein_coding	Krtap28-10	keratin associated protein 28-10 [Source:MGI Symbol;Acc:MGI:3779575]
ENSMUSG00000100217	lincRNA	9930111H07Rik	RIKEN cDNA 9930111H07 gene [Source:MGI Symbol;Acc:MGI:1925012]
ENSMUSG00000100225	processed_pseudogene	Gm29097	predicted gene 29097 [Source:MGI Symbol;Acc:MGI:5579803]
ENSMUSG00000100301	lincRNA	6030407O03Rik	RIKEN cDNA 6030407O03 gene [Source:MGI Symbol;Acc:MGI:1924410]	-0.612412	0.852738
ENSMUSG00000100319	processed_pseudogene	Gm5256	predicted gene 5256 [Source:MGI Symbol;Acc:MGI:3644836]	-0.0951997	0.978508
ENSMUSG00000100340	processed_pseudogene	Gm28923	predicted gene 28923 [Source:MGI Symbol;Acc:MGI:5579629]
ENSMUSG00000100354	lincRNA	Gm29113	predicted gene 29113 [Source:MGI Symbol;Acc:MGI:5579819]	1.24987	0.7222
ENSMUSG00000100397	processed_pseudogene	Gm28071	predicted gene 28071 [Source:MGI Symbol;Acc:MGI:5578777]
ENSMUSG00000100426	lincRNA	Gm4208	predicted gene 4208 [Source:MGI Symbol;Acc:MGI:3782384]	0.263497	0.921409
ENSMUSG00000100429	lincRNA	Gm29186	predicted gene 29186 [Source:MGI Symbol;Acc:MGI:5579892]
ENSMUSG00000100432	processed_pseudogene	Gm7539	predicted gene 7539 [Source:MGI Symbol;Acc:MGI:3647619]
ENSMUSG00000100437	lincRNA	Gm29152	predicted gene 29152 [Source:MGI Symbol;Acc:MGI:5579858]
ENSMUSG00000100439	processed_pseudogene	Gm28922	predicted gene 28922 [Source:MGI Symbol;Acc:MGI:5579628]
ENSMUSG00000100444	lincRNA	C530043A13Rik	RIKEN cDNA C530043A13 gene [Source:MGI Symbol;Acc:MGI:2441914]	-0.612412	0.852738
ENSMUSG00000100503	unprocessed_pseudogene	Gm28927	predicted gene 28927 [Source:MGI Symbol;Acc:MGI:5579633]
ENSMUSG00000100504	unprocessed_pseudogene	Gm28926	predicted gene 28926 [Source:MGI Symbol;Acc:MGI:5579632]
ENSMUSG00000100534	lincRNA	Gm816	predicted gene 816 [Source:MGI Symbol;Acc:MGI:2685662]
ENSMUSG00000100553	lincRNA	Gm17751	predicted gene, 17751 [Source:MGI Symbol;Acc:MGI:5009832]
ENSMUSG00000100556	antisense	Gm28902	predicted gene 28902 [Source:MGI Symbol;Acc:MGI:5579608]
ENSMUSG00000100561	processed_pseudogene	Gm7516	predicted gene 7516 [Source:MGI Symbol;Acc:MGI:3643007]
ENSMUSG00000100562	lincRNA	Gm29611	predicted gene 29611 [Source:MGI Symbol;Acc:MGI:5580317]
ENSMUSG00000100580	lincRNA	4933436I20Rik	RIKEN cDNA 4933436I20 gene [Source:MGI Symbol;Acc:MGI:1918540]	0.316605	0.911358
ENSMUSG00000100697	processed_pseudogene	Gm29184	predicted gene 29184 [Source:MGI Symbol;Acc:MGI:5579890]
ENSMUSG00000100744	processed_pseudogene	Gm17764	predicted gene, 17764 [Source:MGI Symbol;Acc:MGI:5009928]
ENSMUSG00000100750	antisense	Gm29084	predicted gene 29084 [Source:MGI Symbol;Acc:MGI:5579790]	-0.209636	0.788765
ENSMUSG00000100768	sense_intronic	Gm29055	predicted gene 29055 [Source:MGI Symbol;Acc:MGI:5579761]	0.0503406	0.880412	0.966576
ENSMUSG00000100774	processed_pseudogene	Gm7329	predicted gene 7329 [Source:MGI Symbol;Acc:MGI:3646271]
ENSMUSG00000100786	antisense	Gm28940	predicted gene 28940 [Source:MGI Symbol;Acc:MGI:5579646]
ENSMUSG00000100811	antisense	Gm29083	predicted gene 29083 [Source:MGI Symbol;Acc:MGI:5579789]	-0.612306	0.851959
ENSMUSG00000100815	sense_intronic	Gm29112	predicted gene 29112 [Source:MGI Symbol;Acc:MGI:5579818]
ENSMUSG00000100827	lincRNA	Gm29069	predicted gene 29069 [Source:MGI Symbol;Acc:MGI:5579775]
ENSMUSG00000100846	protein_coding	Gm28845	predicted gene 28845 [Source:MGI Symbol;Acc:MGI:5579551]
ENSMUSG00000100940	processed_pseudogene	Gm29372	predicted gene 29372 [Source:MGI Symbol;Acc:MGI:5580078]
ENSMUSG00000101112	lincRNA	Gm29185	predicted gene 29185 [Source:MGI Symbol;Acc:MGI:5579891]
ENSMUSG00000101156	antisense	Gm29114	predicted gene 29114 [Source:MGI Symbol;Acc:MGI:5579820]
ENSMUSG00000101173	processed_pseudogene	Gm29519	predicted gene 29519 [Source:MGI Symbol;Acc:MGI:5580225]
ENSMUSG00000101211	lincRNA	Gm28818	predicted gene 28818 [Source:MGI Symbol;Acc:MGI:5579524]	0.602854	0.544896
ENSMUSG00000101257	lincRNA	2310015K22Rik	RIKEN cDNA 2310015K22 gene [Source:MGI Symbol;Acc:MGI:1916815]
ENSMUSG00000101279	unprocessed_pseudogene	Gm18342	predicted gene, 18342 [Source:MGI Symbol;Acc:MGI:5010527]	1.55468	0.61792
ENSMUSG00000101315	protein_coding	Krtap28-13	keratin associated protein 28-13 [Source:MGI Symbol;Acc:MGI:1918636]
ENSMUSG00000101324	lincRNA	Gm29187	predicted gene 29187 [Source:MGI Symbol;Acc:MGI:5579893]
ENSMUSG00000101328	processed_pseudogene	Rpl30-ps6	ribosomal protein L30, pseudogene 6 [Source:MGI Symbol;Acc:MGI:3642608]
ENSMUSG00000101344	lincRNA	Gm29183	predicted gene 29183 [Source:MGI Symbol;Acc:MGI:5579889]
ENSMUSG00000101387	processed_pseudogene	Pced1c-ps	PC-esterase domain containing 1C, pseudogene [Source:MGI Symbol;Acc:MGI:3644590]
ENSMUSG00000101450	sense_intronic	Gm28941	predicted gene 28941 [Source:MGI Symbol;Acc:MGI:5579647]	1.24987	0.7222
ENSMUSG00000101483	antisense	1700016L21Rik	RIKEN cDNA 1700016L21 gene [Source:MGI Symbol;Acc:MGI:1919458]	-0.610386	0.838581
ENSMUSG00000101496	processed_pseudogene	Gm8885	predicted gene 8885 [Source:MGI Symbol;Acc:MGI:3649121]
ENSMUSG00000101503	antisense	Gm28364	predicted gene 28364 [Source:MGI Symbol;Acc:MGI:5579070]	-0.418268	0.136201	0.489668
ENSMUSG00000101506	processed_pseudogene	Gm28385	predicted gene 28385 [Source:MGI Symbol;Acc:MGI:5579091]
ENSMUSG00000101551	processed_pseudogene	Gm8870	predicted gene 8870 [Source:MGI Symbol;Acc:MGI:3645634]
ENSMUSG00000101599	lincRNA	Gm20342	predicted gene, 20342 [Source:MGI Symbol;Acc:MGI:5012527]	-0.523925	0.490469
ENSMUSG00000101617	processed_pseudogene	Gm6947	predicted gene 6947 [Source:MGI Symbol;Acc:MGI:3647350]
ENSMUSG00000101625	lincRNA	Gm29371	predicted gene 29371 [Source:MGI Symbol;Acc:MGI:5580077]	0.463911	0.680099
ENSMUSG00000101722	lincRNA	Gm29125	predicted gene 29125 [Source:MGI Symbol;Acc:MGI:5579831]
ENSMUSG00000101730	unprocessed_pseudogene	Gm28580	predicted gene 28580 [Source:MGI Symbol;Acc:MGI:5579286]
ENSMUSG00000101751	unprocessed_pseudogene	Gm2427	predicted gene 2427 [Source:MGI Symbol;Acc:MGI:3780593]	0.261347	0.924803
ENSMUSG00000101763	processed_pseudogene	Gm29068	predicted gene 29068 [Source:MGI Symbol;Acc:MGI:5579774]
ENSMUSG00000101764	lincRNA	4930556G22Rik	RIKEN cDNA 4930556G22 gene [Source:MGI Symbol;Acc:MGI:1925457]
ENSMUSG00000101784	processed_pseudogene	Gm7553	predicted gene 7553 [Source:MGI Symbol;Acc:MGI:3826364]
ENSMUSG00000101798	unprocessed_pseudogene	Gm28995	predicted gene 28995 [Source:MGI Symbol;Acc:MGI:5579701]
ENSMUSG00000101812	lincRNA	D530049I02Rik	RIKEN cDNA D530049I02 gene [Source:MGI Symbol;Acc:MGI:1925968]
ENSMUSG00000101832	lincRNA	Gm28982	predicted gene 28982 [Source:MGI Symbol;Acc:MGI:5579688]
ENSMUSG00000101834	processed_pseudogene	Gm5829	predicted gene 5829 [Source:MGI Symbol;Acc:MGI:3644438]
ENSMUSG00000101840	antisense	Gm28294	predicted gene 28294 [Source:MGI Symbol;Acc:MGI:5579000]
ENSMUSG00000101848	lincRNA	4933417E11Rik	RIKEN cDNA 4933417E11 gene [Source:MGI Symbol;Acc:MGI:1918384]
ENSMUSG00000101849	lincRNA	Gm28386	predicted gene 28386 [Source:MGI Symbol;Acc:MGI:5579092]
ENSMUSG00000101853	processed_pseudogene	Gm28627	predicted gene 28627 [Source:MGI Symbol;Acc:MGI:5579333]
ENSMUSG00000101895	lincRNA	Gm28981	predicted gene 28981 [Source:MGI Symbol;Acc:MGI:5579687]
ENSMUSG00000101896	processed_pseudogene	Gm6244	predicted gene 6244 [Source:MGI Symbol;Acc:MGI:3643858]
ENSMUSG00000101934	processed_pseudogene	Gm18304	predicted gene, 18304 [Source:MGI Symbol;Acc:MGI:5010489]
ENSMUSG00000101940	transcribed_unprocessed_pseudogene	Akp-ps1	alkaline phosphatase pseudogene 1 [Source:MGI Symbol;Acc:MGI:87981]
ENSMUSG00000101968	antisense	1700027A15Rik	RIKEN cDNA 1700027A15 gene [Source:MGI Symbol;Acc:MGI:1916699]
ENSMUSG00000101986	processed_pseudogene	Gm6198	predicted gene 6198 [Source:MGI Symbol;Acc:MGI:3644461]
ENSMUSG00000102052	lincRNA	Gm28387	predicted gene 28387 [Source:MGI Symbol;Acc:MGI:5579093]
ENSMUSG00000102123	lincRNA	Gm4319	predicted gene 4319 [Source:MGI Symbol;Acc:MGI:3782500]
ENSMUSG00000102140	TEC	Gm38058	predicted gene, 38058 [Source:MGI Symbol;Acc:MGI:5611286]	-0.613625	0.862036
ENSMUSG00000102235	TEC	Gm37886	predicted gene, 37886 [Source:MGI Symbol;Acc:MGI:5611114]	0.770585	0.812576
ENSMUSG00000102266	TEC	Gm38106	predicted gene, 38106 [Source:MGI Symbol;Acc:MGI:5611334]
ENSMUSG00000102280	TEC	Gm36999	predicted gene, 36999 [Source:MGI Symbol;Acc:MGI:5610227]
ENSMUSG00000102293	TEC	Gm37541	predicted gene, 37541 [Source:MGI Symbol;Acc:MGI:5610769]	1.24987	0.7222
ENSMUSG00000102374	TEC	Gm38387	predicted gene, 38387 [Source:MGI Symbol;Acc:MGI:5613622]	2.0653	0.0653427
ENSMUSG00000102383	TEC	Gm38142	predicted gene, 38142 [Source:MGI Symbol;Acc:MGI:5611370]	-0.772002	0.544623
ENSMUSG00000102449	TEC	Gm37100	predicted gene, 37100 [Source:MGI Symbol;Acc:MGI:5610328]
ENSMUSG00000102481	TEC	Gm37925	predicted gene, 37925 [Source:MGI Symbol;Acc:MGI:5611153]
ENSMUSG00000102518	TEC	Gm38339	predicted gene, 38339 [Source:MGI Symbol;Acc:MGI:5611567]
ENSMUSG00000102536	TEC	1700039I01Rik	RIKEN cDNA 1700039I01 gene [Source:MGI Symbol;Acc:MGI:1920596]
ENSMUSG00000102559	TEC	Gm37570	predicted gene, 37570 [Source:MGI Symbol;Acc:MGI:5610798]	-0.852521	0.421152
ENSMUSG00000102571	TEC	Gm37967	predicted gene, 37967 [Source:MGI Symbol;Acc:MGI:5611195]	1.78452	0.609256
ENSMUSG00000102605	TEC	Gm37264	predicted gene, 37264 [Source:MGI Symbol;Acc:MGI:5610492]
ENSMUSG00000102649	TEC	Gm38021	predicted gene, 38021 [Source:MGI Symbol;Acc:MGI:5611249]	0.361245	0.852514
ENSMUSG00000102689	TEC	Gm37217	predicted gene, 37217 [Source:MGI Symbol;Acc:MGI:5610445]
ENSMUSG00000102721	TEC	A630081D01Rik	RIKEN cDNA A630081D01 gene [Source:MGI Symbol;Acc:MGI:2138649]
ENSMUSG00000102750	TEC	Gm37058	predicted gene, 37058 [Source:MGI Symbol;Acc:MGI:5610286]	0.394603	0.766804
ENSMUSG00000102776	TEC	Gm38162	predicted gene, 38162 [Source:MGI Symbol;Acc:MGI:5611390]	0.0913038	0.891503
ENSMUSG00000102904	TEC	Gm38265	predicted gene, 38265 [Source:MGI Symbol;Acc:MGI:5611493]
ENSMUSG00000102927	TEC	Gm37152	predicted gene, 37152 [Source:MGI Symbol;Acc:MGI:5610380]	-0.511145	0.884934
ENSMUSG00000102945	TEC	Gm37884	predicted gene, 37884 [Source:MGI Symbol;Acc:MGI:5611112]
ENSMUSG00000102956	TEC	Gm37017	predicted gene, 37017 [Source:MGI Symbol;Acc:MGI:5610245]	-0.613625	0.862036
ENSMUSG00000103013	TEC	Gm37503	predicted gene, 37503 [Source:MGI Symbol;Acc:MGI:5610731]	-0.60957	0.761768
ENSMUSG00000103032	TEC	Gm37121	predicted gene, 37121 [Source:MGI Symbol;Acc:MGI:5610349]	-1.80716	0.170169
ENSMUSG00000103052	TEC	Gm38272	predicted gene, 38272 [Source:MGI Symbol;Acc:MGI:5611500]
ENSMUSG00000103076	TEC	Gm37902	predicted gene, 37902 [Source:MGI Symbol;Acc:MGI:5611130]	0.768983	0.826858
ENSMUSG00000103145	TEC	Gm37744	predicted gene, 37744 [Source:MGI Symbol;Acc:MGI:5610972]
ENSMUSG00000103192	TEC	Gm37645	predicted gene, 37645 [Source:MGI Symbol;Acc:MGI:5610873]	-0.611914	0.849111
ENSMUSG00000103227	TEC	Gm37733	predicted gene, 37733 [Source:MGI Symbol;Acc:MGI:5610961]	-1.72759	0.416278
ENSMUSG00000103272	TEC	Gm37914	predicted gene, 37914 [Source:MGI Symbol;Acc:MGI:5611142]	1.78208	0.372556
ENSMUSG00000103307	TEC	Gm19335	predicted gene, 19335 [Source:MGI Symbol;Acc:MGI:5011520]	-1.09958	0.7157
ENSMUSG00000103375	TEC	Gm37181	predicted gene, 37181 [Source:MGI Symbol;Acc:MGI:5610409]
ENSMUSG00000103382	TEC	Gm37755	predicted gene, 37755 [Source:MGI Symbol;Acc:MGI:5610983]	-0.0951997	0.978508
ENSMUSG00000103402	TEC	Gm37930	predicted gene, 37930 [Source:MGI Symbol;Acc:MGI:5611158]
ENSMUSG00000103403	TEC	Gm37931	predicted gene, 37931 [Source:MGI Symbol;Acc:MGI:5611159]	1.81868	0.420892
ENSMUSG00000103404	TEC	Gm37932	predicted gene, 37932 [Source:MGI Symbol;Acc:MGI:5611160]	-2.03147	0.356453
ENSMUSG00000103505	TEC	Gm38374	predicted gene, 38374 [Source:MGI Symbol;Acc:MGI:5611602]	0.353135	0.916367
ENSMUSG00000103525	TEC	Gm37262	predicted gene, 37262 [Source:MGI Symbol;Acc:MGI:5610490]
ENSMUSG00000103553	TEC	Gm38218	predicted gene, 38218 [Source:MGI Symbol;Acc:MGI:5611446]	-1.95174	0.373476
ENSMUSG00000103571	TEC	Gm37114	predicted gene, 37114 [Source:MGI Symbol;Acc:MGI:5610342]
ENSMUSG00000103609	TEC	Gm37022	predicted gene, 37022 [Source:MGI Symbol;Acc:MGI:5610250]	-0.0321603	0.980681
ENSMUSG00000103642	TEC	Gm37769	predicted gene, 37769 [Source:MGI Symbol;Acc:MGI:5610997]	-1.59199	0.217674
ENSMUSG00000103706	TEC	6820402A03Rik	RIKEN cDNA 6820402A03 gene [Source:MGI Symbol;Acc:MGI:1922992]	-0.371138	0.709651
ENSMUSG00000103756	TEC	Gm37285	predicted gene, 37285 [Source:MGI Symbol;Acc:MGI:5610513]	-1.22133	0.652456
ENSMUSG00000103809	TEC	Gm37061	predicted gene, 37061 [Source:MGI Symbol;Acc:MGI:5610289]	-0.612306	0.851959
ENSMUSG00000103984	TEC	Gm37447	predicted gene, 37447 [Source:MGI Symbol;Acc:MGI:5610675]	-1.97248	0.330419
ENSMUSG00000104018	TEC	4833412K13Rik	RIKEN cDNA 4833412K13 gene [Source:MGI Symbol;Acc:MGI:1921857]	0.116059	0.933482
ENSMUSG00000104029	TEC	Gm37210	predicted gene, 37210 [Source:MGI Symbol;Acc:MGI:5610438]
ENSMUSG00000104121	TEC	Gm37485	predicted gene, 37485 [Source:MGI Symbol;Acc:MGI:5610713]	-0.552613	0.605454
ENSMUSG00000104219	TEC	Gm37989	predicted gene, 37989 [Source:MGI Symbol;Acc:MGI:5611217]
ENSMUSG00000104287	TEC	Gm37456	predicted gene, 37456 [Source:MGI Symbol;Acc:MGI:5610684]
ENSMUSG00000104374	TEC	Gm37517	predicted gene, 37517 [Source:MGI Symbol;Acc:MGI:5610745]
ENSMUSG00000104395	TEC	Gm37957	predicted gene, 37957 [Source:MGI Symbol;Acc:MGI:5611185]
ENSMUSG00000104396	TEC	Gm37959	predicted gene, 37959 [Source:MGI Symbol;Acc:MGI:5611187]
ENSMUSG00000104400	TEC	Gm38010	predicted gene, 38010 [Source:MGI Symbol;Acc:MGI:5611238]	-0.208605	0.934491
ENSMUSG00000104423	protein_coding	A030005K14Rik	RIKEN cDNA A030005K14 gene [Source:MGI Symbol;Acc:MGI:1925171]
ENSMUSG00000104488	TEC	Gm38062	predicted gene, 38062 [Source:MGI Symbol;Acc:MGI:5611290]	1.93905	0.419928
ENSMUSG00000104493	TEC	Gm19552	predicted gene, 19552 [Source:MGI Symbol;Acc:MGI:5011737]	-1.20492	0.667281
ENSMUSG00000104497	TEC	Gm10555	predicted gene 10555 [Source:MGI Symbol;Acc:MGI:3642807]
ENSMUSG00000104503	TEC	Gm37738	predicted gene, 37738 [Source:MGI Symbol;Acc:MGI:5610966]	-0.209484	0.900625
ENSMUSG00000104508	TEC	Gm37735	predicted gene, 37735 [Source:MGI Symbol;Acc:MGI:5610963]	-2.02406	0.200433
ENSMUSG00000104627	miRNA	Mir3535	microRNA 3535 [Source:MGI Symbol;Acc:MGI:5562722]
ENSMUSG00000104991	miRNA	Gm44468	predicted gene, 44468 [Source:MGI Symbol;Acc:MGI:5690860]
ENSMUSG00000105060	snoRNA	Gm26457	predicted gene, 26457 [Source:MGI Symbol;Acc:MGI:5456234]
ENSMUSG00000003051	protein_coding	Elf3	E74-like factor 3 [Source:MGI Symbol;Acc:MGI:1101781]	0.400014	0.766887
ENSMUSG00000004552	protein_coding	Ctse	cathepsin E [Source:MGI Symbol;Acc:MGI:107361]	-0.848068	0.504659
ENSMUSG00000006005	protein_coding	Tpr	translocated promoter region, nuclear basket protein [Source:MGI Symbol;Acc:MGI:1922066]	0.0262794	0.905071	0.974406
ENSMUSG00000006007	protein_coding	Pdc	phosducin [Source:MGI Symbol;Acc:MGI:98090]
ENSMUSG00000006010	protein_coding	Odr4	odr4 GPCR localization factor homolog [Source:MGI Symbol;Acc:MGI:2385108]	0.435434	0.0757641	0.366363
ENSMUSG00000006014	protein_coding	Prg4	proteoglycan 4 (megakaryocyte stimulating factor, articular superficial zone protein) [Source:MGI Symbol;Acc:MGI:1891344]	-0.302734	0.305089	0.684764
ENSMUSG00000008475	protein_coding	Arpc5	actin related protein 2/3 complex, subunit 5 [Source:MGI Symbol;Acc:MGI:1915021]	0.25375	0.185529	0.56453
ENSMUSG00000009418	protein_coding	Nav1	neuron navigator 1 [Source:MGI Symbol;Acc:MGI:2183683]	0.127261	0.842003
ENSMUSG00000009772	protein_coding	Nuak2	NUAK family, SNF1-like kinase, 2 [Source:MGI Symbol;Acc:MGI:1921387]	0.336467	0.446344	0.780899
ENSMUSG00000010311	protein_coding	Optc	opticin [Source:MGI Symbol;Acc:MGI:2151113]
ENSMUSG00000014602	protein_coding	Kif1a	kinesin family member 1A [Source:MGI Symbol;Acc:MGI:108391]	-0.611914	0.849111
ENSMUSG00000026255	protein_coding	Efhd1	EF hand domain containing 1 [Source:MGI Symbol;Acc:MGI:1921607]	-1.04503	0.689882
ENSMUSG00000026258	protein_coding	Snorc	secondary ossification center associated regulator of chondrocyte maturation [Source:MGI Symbol;Acc:MGI:1920484]
ENSMUSG00000026259	protein_coding	Ngef	neuronal guanine nucleotide exchange factor [Source:MGI Symbol;Acc:MGI:1858414]	-0.235692	0.5672	0.849789
ENSMUSG00000026260	protein_coding	Ndufa10	NADH:ubiquinone oxidoreductase subunit A10 [Source:MGI Symbol;Acc:MGI:1914523]	0.102982	0.523576	0.825392
ENSMUSG00000026269	protein_coding	Rnpepl1	arginyl aminopeptidase (aminopeptidase B)-like 1 [Source:MGI Symbol;Acc:MGI:1914170]	-0.777667	0.0070365	0.0872993
ENSMUSG00000026270	protein_coding	Capn10	calpain 10 [Source:MGI Symbol;Acc:MGI:1344392]	-0.534923	0.20784	0.58955
ENSMUSG00000026271	protein_coding	Gpr35	G protein-coupled receptor 35 [Source:MGI Symbol;Acc:MGI:1929509]	-1.4564	0.580613
ENSMUSG00000026272	protein_coding	Agxt	alanine-glyoxylate aminotransferase [Source:MGI Symbol;Acc:MGI:1329033]	-1.36349	5.08652e-18	1.06107e-15
ENSMUSG00000026273	protein_coding	Mterf4	mitochondrial transcription termination factor 4 [Source:MGI Symbol;Acc:MGI:1918355]	-0.114336	0.705603	0.911734
ENSMUSG00000026274	protein_coding	Pask	PAS domain containing serine/threonine kinase [Source:MGI Symbol;Acc:MGI:2155936]	-0.55125	0.866359
ENSMUSG00000026275	protein_coding	Ppp1r7	protein phosphatase 1, regulatory subunit 7 [Source:MGI Symbol;Acc:MGI:1913635]	-0.112237	0.706756	0.911885
ENSMUSG00000026276	protein_coding	Septin2	septin 2 [Source:MGI Symbol;Acc:MGI:97298]	0.475213	0.0217319	0.177213
ENSMUSG00000026277	protein_coding	Stk25	serine/threonine kinase 25 (yeast) [Source:MGI Symbol;Acc:MGI:1891699]	-0.0454791	0.83622	0.953404
ENSMUSG00000026278	protein_coding	Bok	BCL2-related ovarian killer [Source:MGI Symbol;Acc:MGI:1858494]	0.938769	0.0121573	0.125346
ENSMUSG00000026279	protein_coding	Thap4	THAP domain containing 4 [Source:MGI Symbol;Acc:MGI:1914276]	-0.319321	0.449492	0.781687
ENSMUSG00000026280	protein_coding	Atg4b	autophagy related 4B, cysteine peptidase [Source:MGI Symbol;Acc:MGI:1913865]	-0.0663733	0.833557	0.953404
ENSMUSG00000026281	protein_coding	Dtymk	deoxythymidylate kinase [Source:MGI Symbol;Acc:MGI:108396]	0.00753466	0.980406	0.995718
ENSMUSG00000026283	protein_coding	Ing5	inhibitor of growth family, member 5 [Source:MGI Symbol;Acc:MGI:1922816]	0.474296	0.367676
ENSMUSG00000026285	protein_coding	Pdcd1	programmed cell death 1 [Source:MGI Symbol;Acc:MGI:104879]	0.768983	0.826858
ENSMUSG00000026288	protein_coding	Inpp5d	inositol polyphosphate-5-phosphatase D [Source:MGI Symbol;Acc:MGI:107357]	-0.250418	0.689919
ENSMUSG00000026289	protein_coding	Atg16l1	autophagy related 16-like 1 (S. cerevisiae) [Source:MGI Symbol;Acc:MGI:1924290]	-0.0104004	0.972188	0.992383
ENSMUSG00000026295	protein_coding	Spp2	secreted phosphoprotein 2 [Source:MGI Symbol;Acc:MGI:1922646]	-0.854012	1.54024e-05	0.000723347
ENSMUSG00000026301	protein_coding	Iqca	IQ motif containing with AAA domain [Source:MGI Symbol;Acc:MGI:1922168]	-0.0951997	0.978508
ENSMUSG00000026303	protein_coding	Mlph	melanophilin [Source:MGI Symbol;Acc:MGI:2176380]	0.350397	0.71268
ENSMUSG00000026304	protein_coding	Rab17	RAB17, member RAS oncogene family [Source:MGI Symbol;Acc:MGI:104640]	-0.273604	0.313008	0.692618
ENSMUSG00000026305	protein_coding	Lrrfip1	leucine rich repeat (in FLII) interacting protein 1 [Source:MGI Symbol;Acc:MGI:1342770]	-0.00627718	0.98164	0.996037
ENSMUSG00000026307	protein_coding	Scly	selenocysteine lyase [Source:MGI Symbol;Acc:MGI:1355310]	-0.740674	0.0084508	0.0985744
ENSMUSG00000026308	protein_coding	Klhl30	kelch-like 30 [Source:MGI Symbol;Acc:MGI:1918038]	1.56882	0.654474
ENSMUSG00000026309	protein_coding	Ilkap	integrin-linked kinase-associated serine/threonine phosphatase 2C [Source:MGI Symbol;Acc:MGI:1914694]	0.224325	0.298343	0.676819
ENSMUSG00000026311	protein_coding	Asb1	ankyrin repeat and SOCS box-containing 1 [Source:MGI Symbol;Acc:MGI:1929735]	-0.612704	0.371201
ENSMUSG00000026312	protein_coding	Cdh7	cadherin 7, type 2 [Source:MGI Symbol;Acc:MGI:2442792]
[truncated: 44,187 more rows]

## Sheet: F moC versus moHF
ensembl_gene_id	gene_biotype	external_gene_name	description	log2FoldChange	pvalue	padj
[truncated: 45,709 more rows]

[truncated: 1 more sheets: M moC versus moHF]
